# Supplementary material for: The Relationship Between Empowering Motivational Climate in Physical Education and Social Responsibility of High School Students: Chain Mediating Effect Test
Source: Front Psychol. 2022 Jan 12;12:752702. doi: 10.3389/fpsyg.2021.752702 (PMC8790515; doi:10.3389/fpsyg.2021.752702)
Supplement: Supplementary file 1 [file Table_1.XLSX]

## Sheet: Sheet1
序号	1. 您的性别	2.您的年级	3.是否是独生子女	标题—1.我的老师会鼓励学生尝试新技巧	2.当学生没有尽力执行老师想要的方式时，我的老师对学生会比较不友善	3.我的老师让学生有选择的机会	4.我的老师会让学生相信，只要尽最大努力就会感觉很棒	5.当学生在学习技能时犯错，我的老师会立刻责骂学生	6.我的老师认为学生参加体育课很重要，因为学生真的想要运动	7.当学生在练习表现不好时，我的老师会减少对学生的支持	8.我的老师不管发生什么任何事情，都会关心学生	9.我的老师把大部分的注意力都放在表现好的学生	10.我的老师会对表现很糟的学生吼叫	11.我的老师相信当学生有进步时会感到成功	12.当学生让老师不高兴时，我的老师会降低学生的关注	13.我的老师赏识尽全力去尝试的学生	14.我的老师真心懂得每个学生的独特性，而不仅仅是他们班上的学生	15.我的老师只允许表现好的学生，在练习后做他们想做的事	16.我的老师会完整且详细回答学生的问题	17.当学生让老师失望时，我的老师会较不能接受学生	18.我的老师相信每位学生在班上都会有某些重要的贡献	19.我的老师有自己偏爱的学生	20.我的老师在班上只有对表现好的学生给予赞美或奖励	21.我的老师在班上只会赞美表现最好的学生	22.我的老师要求学生做一些事情时，会解释为什要这样做比较好	23.我的老师相信每位学生在班上都扮演重要的角色	24.为了让学生去做某些事情，我的老师会在众人面前对学生大吼大叫	25.我的老师认为只有体育表现最好的学生才能在校队效力	26.为了学生服从，我的老师在练习时会威胁要惩罚学生	27.我的老师敞开心胸倾听学生的想法，不会评断学生的个人感受	28.我的老师相信每位学生都有机会在班上活动做出有价值的贡献	29.我的老师为了完成练习，经常利用奖励或赞美的方式控制学生	30.我的老师鼓励学生帮助同学练习	31.我的老师会干涉学生体育课以外的个人生活	32.我的老师认为学生参加体育课很重要，因为学生喜欢或享受运动	33.我的老师喜欢某些学生胜过喜欢其他人	34.我的老师鼓励学生在班上充分的合作	标题—（1）做一个有如上品质的人会让我感觉很好。	（2）成为拥有这些特征的人对我来说很重要。	（3）我在空闲时间做的事情能清楚的反映我有如上品质	（4）我读的书，杂志能清楚地表现我有如上品质。	（5）有这些品质对我不是十分重要。	（6）在我的工作学习环境中，平时别人知道我拥有这些特征	（7）我积极参加能表现这些品质的活动。	（8）我强烈渴望拥有这些品质。	（9）因为我有以上的品质，所以每个接触我的人都特认可我。	（10）我想尽力实现上述品质，这样才能对自己的品行感到满意。	（11）具有了以上的品质会让我感到自豪。	（12）我认为具有如上品质会使我的一生很有意义。
1	女	高一	不是	符合	不一定	不一定	有点符合	不一定	有点符合	符合	不一定	不一定	有点符合	符合	符合	符合	不一定	符合	不一定	符合	不一定	符合	符合	有点不符合	有点符合	有点不符合	有点符合	符合	不一定	有点不符合	有点不符合	符合	有点符合	有点不符合	不一定	不一定	有点符合	完全同意	有些同意	有些同意	中立	有些不同意	有些同意	完全同意	中立	有些同意	中立	完全同意	中立
2	男	高一	不是	符合	符合	符合	符合	不一定	符合	符合	符合	不一定	不一定	符合	符合	符合	符合	符合	符合	符合	符合	符合	符合	符合	符合	符合	符合	符合	不一定	符合	符合	符合	符合	符合	符合	符合	符合	有些同意	有些同意	有些同意	有些同意	有些同意	有些同意	有些同意	有些同意	有些同意	有些同意	有些同意	有些同意
3	男	高一	不是	非常符合	非常不符合	非常符合	非常符合	非常不符合	符合	非常不符合	非常符合	非常不符合	非常不符合	非常符合	非常不符合	非常符合	符合	非常不符合	非常符合	非常不符合	非常符合	非常不符合	非常不符合	非常不符合	非常符合	非常符合	非常不符合	非常不符合	非常不符合	非常符合	非常符合	非常符合	非常符合	非常不符合	符合	非常不符合	非常符合	完全同意	完全同意	完全同意	完全同意	完全不同意	完全同意	完全同意	完全同意	完全同意	完全同意	完全同意	完全同意
4	男	高一	是	非常符合	非常符合	非常符合	非常符合	非常符合	非常符合	非常符合	非常符合	非常符合	非常符合	非常符合	非常符合	非常符合	非常符合	非常符合	非常符合	非常符合	非常符合	非常符合	非常符合	非常符合	非常符合	非常符合	非常符合	非常符合	非常符合	非常符合	非常符合	非常符合	非常符合	非常符合	非常符合	非常符合	非常符合	完全同意	完全同意	完全同意	完全同意	完全同意	完全同意	完全同意	完全同意	完全同意	完全同意	完全同意	完全同意
5	男	高一	是	非常符合	非常不符合	非常符合	非常符合	不一定	符合	不符合	非常符合	非常不符合	非常不符合	非常符合	不符合	非常符合	非常符合	非常不符合	非常符合	非常不符合	非常符合	非常不符合	非常不符合	非常不符合	非常符合	非常符合	非常不符合	非常不符合	非常不符合	非常符合	非常符合	不一定	非常符合	非常不符合	非常符合	非常不符合	非常符合	完全同意	完全同意	中立	中立	有些不同意	中立	有些同意	有些同意	中立	有些同意	中立	中立
6	女	高一	是	符合	有点不符合	有点符合	有点符合	有点符合	符合	不符合	符合	有点不符合	有点不符合	有点符合	有点不符合	有点符合	有点符合	有点不符合	有点符合	有点不符合	有点符合	有点符合	有点不符合	有点不符合	不一定	有点符合	有点不符合	不一定	不一定	不一定	不一定	不一定	不一定	不一定	不一定	不一定	不一定	中立	中立	中立	中立	中立	中立	中立	中立	中立	中立	中立	中立
7	男	高一	是	非常符合	非常符合	非常符合	非常符合	非常不符合	非常符合	非常不符合	非常符合	非常符合	非常不符合	非常符合	非常不符合	非常符合	符合	非常不符合	非常符合	非常不符合	非常不符合	非常不符合	非常不符合	非常不符合	非常符合	非常符合	非常不符合	非常不符合	非常不符合	非常不符合	非常符合	非常不符合	不一定	非常不符合	符合	非常不符合	非常符合	完全同意	完全同意	完全同意	完全同意	完全不同意	完全同意	完全同意	中立	中立	中立	中立	中立
8	男	高一	不是	符合	不符合	符合	非常符合	不符合	有点符合	有点符合	符合	不一定	有点不符合	有点符合	有点符合	有点符合	不一定	不符合	有点符合	有点不符合	有点符合	有点符合	不一定	不一定	有点符合	符合	有点不符合	不一定	有点不符合	符合	符合	不一定	有点符合	有点符合	有点不符合	有点不符合	符合	完全同意	有些同意	中立	有些不同意	中立	有些同意	有些同意	中立	有些同意	有些同意	有些同意	中立
9	男	高一	是	非常符合	非常不符合	非常符合	非常符合	非常不符合	非常符合	非常不符合	非常符合	非常符合	非常不符合	非常符合	非常不符合	非常符合	非常符合	非常符合	非常符合	非常不符合	非常符合	非常不符合	非常符合	非常符合	非常符合	非常符合	非常不符合	非常不符合	非常不符合	非常符合	非常符合	非常符合	非常符合	非常不符合	非常符合	非常不符合	非常符合	完全同意	完全同意	完全同意	完全同意	完全不同意	完全同意	完全同意	中立	中立	完全同意	完全同意	完全同意
10	男	高一	是	符合	不符合	符合	符合	有点不符合	非常符合	有点不符合	非常符合	非常不符合	不一定	非常符合	非常不符合	符合	符合	非常不符合	符合	非常不符合	符合	有点不符合	非常不符合	非常不符合	符合	符合	有点不符合	有点符合	非常不符合	符合	符合	非常不符合	符合	非常不符合	符合	非常不符合	符合	中立	完全同意	有些同意	有些同意	有些同意	有些同意	有些同意	完全同意	有些同意	有些同意	有些同意	有些同意
11	男	高一	不是	符合	不符合	符合	非常符合	非常不符合	符合	非常不符合	符合	不符合	不符合	符合	不符合	符合	符合	不符合	符合	不符合	符合	不符合	不符合	不符合	符合	符合	不符合	不符合	不符合	符合	符合	符合	符合	不一定	符合	有点符合	符合	有些同意	完全同意	有些同意	有些同意	中立	完全同意	有些同意	完全同意	有些同意	有些同意	完全同意	完全同意
12	男	高一	不是	符合	符合	符合	符合	符合	符合	符合	符合	符合	非常不符合	符合	非常不符合	符合	符合	非常不符合	符合	不符合	不一定	非常不符合	非常不符合	非常不符合	符合	有点不符合	有点符合	有点符合	有点符合	有点符合	有点符合	有点符合	有点符合	有点符合	有点符合	有点符合	有点符合	中立	中立	中立	中立	中立	中立	中立	中立	中立	中立	中立	中立
13	女	高一	是	符合	不符合	符合	符合	不符合	有点不符合	不符合	有点符合	不符合	不符合	符合	不符合	有点不符合	符合	不符合	符合	不符合	不一定	不符合	不符合	不符合	符合	符合	不符合	不符合	不符合	符合	符合	非常不符合	符合	不符合	有点符合	不符合	符合	有些同意	有些同意	有些同意	中立	中立	中立	中立	中立	中立	中立	中立	中立
14	女	高一	是	符合	非常不符合	符合	符合	有点不符合	不一定	有点符合	符合	不符合	不符合	不一定	不一定	不一定	不一定	不一定	不一定	不符合	符合	不一定	符合	不一定	符合	符合	非常不符合	不一定	不符合	符合	符合	符合	符合	非常不符合	不一定	非常不符合	符合	中立	中立	中立	中立	中立	中立	中立	中立	中立	中立	中立	中立
15	男	高一	是	不一定	不一定	不一定	不一定	不一定	不一定	不一定	不一定	不一定	不一定	不一定	不一定	不一定	不一定	不一定	不一定	不一定	不一定	不一定	不一定	不一定	不一定	不一定	不一定	不一定	不一定	不一定	不一定	不一定	不一定	不一定	不一定	不一定	不一定	中立	中立	中立	中立	中立	中立	中立	中立	中立	中立	中立	中立
16	男	高一	是	非常符合	非常符合	非常符合	非常符合	不符合	非常符合	非常不符合	非常符合	不符合	非常不符合	非常符合	非常不符合	非常符合	不一定	不一定	有点符合	不一定	有点符合	有点不符合	有点符合	有点不符合	不一定	有点符合	不一定	不一定	不一定	不一定	不一定	不一定	不一定	不一定	不一定	不一定	不一定	中立	中立	中立	中立	中立	中立	中立	中立	中立	中立	中立	中立
17	女	高一	不是	非常符合	符合	非常符合	非常符合	非常符合	非常符合	非常符合	非常符合	非常符合	非常符合	非常符合	非常符合	非常符合	非常符合	不一定	非常符合	不一定	非常符合	不一定	不一定	非常符合	非常符合	非常符合	不一定	非常符合	非常符合	非常符合	非常符合	非常符合	非常符合	非常符合	非常符合	非常符合	非常符合	完全同意	完全同意	完全同意	完全同意	完全同意	完全同意	完全同意	完全同意	完全同意	完全同意	完全同意	完全同意
18	男	高一	是	非常符合	非常不符合	非常符合	非常符合	非常不符合	非常符合	非常不符合	非常符合	非常不符合	非常不符合	非常符合	非常不符合	非常符合	非常符合	非常不符合	非常符合	非常不符合	非常符合	非常不符合	非常不符合	非常不符合	非常符合	非常符合	非常不符合	非常不符合	非常不符合	非常符合	非常符合	非常不符合	非常符合	非常不符合	非常符合	非常不符合	非常符合	完全同意	有些不同意	有些同意	有些同意	完全不同意	中立	完全同意	中立	中立	有些同意	有些同意	有些同意
19	男	高一	是	非常符合	非常符合	非常符合	非常符合	非常符合	非常符合	非常符合	非常符合	非常符合	非常不符合	非常符合	非常不符合	非常符合	非常符合	非常符合	非常符合	不一定	非常符合	非常符合	非常符合	非常符合	非常符合	非常符合	非常符合	非常符合	非常符合	非常符合	非常符合	非常符合	非常符合	非常符合	非常符合	非常符合	非常符合	完全同意	完全同意	完全同意	完全同意	完全同意	完全同意	完全同意	完全同意	完全同意	完全同意	完全同意	完全同意
20	女	高一	不是	非常符合	非常不符合	符合	非常符合	不符合	有点符合	不符合	非常符合	非常不符合	非常不符合	非常符合	非常不符合	符合	符合	非常不符合	非常符合	不一定	非常符合	非常不符合	非常不符合	非常不符合	有点不符合	符合	非常不符合	非常不符合	非常不符合	符合	非常符合	非常不符合	符合	非常不符合	符合	非常不符合	非常符合	完全同意	完全同意	完全同意	完全不同意	完全不同意	完全同意	完全同意	完全同意	中立	有些同意	有些不同意	完全同意
21	男	高一	不是	符合	符合	符合	符合	符合	符合	符合	符合	非常符合	非常符合	非常符合	非常符合	非常符合	非常符合	非常符合	非常符合	非常符合	非常符合	非常符合	非常符合	非常符合	非常符合	非常符合	非常符合	非常符合	非常符合	非常符合	非常符合	非常符合	非常符合	非常符合	非常符合	非常符合	非常符合	完全同意	完全同意	完全同意	完全同意	完全同意	完全同意	完全同意	完全同意	完全同意	完全同意	完全同意	完全同意
22	男	高一	不是	非常符合	有点符合	非常符合	非常符合	不一定	非常符合	不符合	非常符合	不符合	不符合	非常符合	非常不符合	非常符合	非常符合	非常不符合	非常符合	非常不符合	非常符合	非常不符合	非常不符合	非常不符合	有点符合	非常符合	非常不符合	非常不符合	非常不符合	非常符合	非常符合	有点不符合	非常符合	非常不符合	有点符合	非常不符合	非常符合	完全同意	完全同意	完全同意	完全同意	有些不同意	有些不同意	有些同意	完全同意	有些同意	有些同意	完全同意	完全同意
23	男	高一	是	符合	不符合	符合	符合	不符合	符合	不符合	符合	不符合	不符合	符合	不符合	符合	符合	符合	符合	非常不符合	符合	符合	符合	不符合	符合	符合	不符合	有点符合	不符合	符合	符合	符合	符合	符合	符合	符合	符合	有些同意	有些同意	有些同意	有些同意	有些同意	有些同意	有些同意	有些同意	有些同意	有些同意	有些同意	有些同意
24	男	高一	是	符合	不符合	符合	符合	符合	非常符合	非常不符合	非常符合	有点不符合	不符合	非常符合	非常不符合	非常符合	有点符合	不符合	符合	非常不符合	符合	非常符合	非常符合	符合	符合	符合	非常不符合	符合	符合	符合	有点符合	符合	有点符合	有点不符合	符合	不符合	符合	完全同意	中立	中立	中立	中立	中立	中立	中立	中立	中立	中立	中立
25	女	高一	是	符合	不符合	符合	符合	不一定	不一定	不符合	符合	有点符合	不一定	符合	不一定	符合	不一定	不符合	符合	不符合	符合	不符合	不符合	不符合	符合	符合	有点不符合	不一定	不一定	不一定	符合	符合	符合	不一定	符合	不符合	符合	中立	中立	中立	中立	中立	中立	中立	中立	中立	中立	中立	中立
26	男	高一	是	非常符合	非常不符合	符合	非常符合	非常不符合	符合	非常不符合	非常符合	非常不符合	非常不符合	非常符合	非常不符合	符合	符合	非常不符合	非常符合	非常不符合	非常符合	不符合	不符合	非常不符合	符合	符合	非常不符合	非常不符合	非常不符合	非常不符合	非常符合	非常符合	非常符合	有点符合	非常符合	非常不符合	非常符合	有些同意	有些同意	完全同意	完全同意	中立	有些不同意	完全同意	有些不同意	有些同意	有些同意	有些同意	完全同意
27	男	高一	是	符合	符合	符合	符合	符合	符合	符合	符合	符合	符合	符合	符合	符合	符合	符合	符合	符合	符合	符合	符合	符合	符合	符合	符合	符合	符合	符合	符合	符合	符合	符合	符合	符合	符合	有些同意	有些同意	有些同意	有些同意	有些同意	有些同意	有些同意	有些同意	有些同意	有些同意	有些同意	有些同意
28	男	高一	不是	有点符合	不符合	有点符合	有点符合	有点不符合	非常符合	不符合	不一定	不符合	有点不符合	符合	有点不符合	有点符合	有点符合	有点不符合	有点符合	有点不符合	有点符合	有点不符合	不一定	不一定	有点符合	有点符合	不一定	有点符合	不一定	不一定	不一定	不一定	不一定	不一定	不一定	不一定	不一定	中立	中立	中立	中立	中立	中立	中立	中立	中立	中立	中立	中立
29	女	高一	是	非常符合	非常不符合	非常符合	非常符合	非常不符合	非常符合	非常不符合	非常符合	非常不符合	非常不符合	非常符合	非常不符合	非常符合	非常符合	非常不符合	非常符合	非常不符合	非常符合	非常不符合	非常不符合	非常不符合	非常符合	非常符合	非常不符合	非常不符合	非常不符合	非常符合	非常符合	非常符合	非常符合	非常符合	非常符合	非常不符合	非常符合	完全同意	完全同意	完全同意	完全同意	完全不同意	完全同意	完全同意	完全同意	中立	完全同意	有些同意	有些同意
30	女	高一	是	非常符合	非常不符合	非常符合	非常符合	非常不符合	非常符合	非常不符合	非常符合	非常不符合	非常不符合	非常符合	非常不符合	非常符合	非常符合	非常不符合	非常符合	非常不符合	非常符合	非常不符合	非常不符合	非常不符合	非常符合	非常符合	非常不符合	非常不符合	非常不符合	非常不符合	非常符合	非常符合	非常符合	不一定	非常符合	非常不符合	非常符合	完全同意	完全同意	完全同意	中立	完全不同意	完全同意	完全同意	完全同意	完全同意	完全同意	完全同意	完全同意
31	女	高一	不是	非常符合	有点符合	符合	符合	不一定	符合	有点不符合	有点符合	有点不符合	有点不符合	符合	不符合	非常符合	有点符合	非常不符合	符合	不符合	符合	有点符合	有点不符合	有点不符合	符合	符合	不符合	不符合	非常不符合	符合	符合	有点不符合	符合	不符合	符合	不符合	符合	有些同意	中立	中立	中立	完全不同意	中立	有些不同意	中立	中立	有些不同意	中立	中立
32	男	高一	是	符合	符合	符合	符合	不符合	符合	不符合	符合	不符合	不符合	符合	有点不符合	符合	符合	符合	符合	符合	符合	不符合	不符合	有点不符合	符合	符合	不符合	符合	符合	符合	符合	符合	符合	符合	符合	符合	符合	有些同意	有些同意	有些同意	有些同意	有些同意	有些同意	有些同意	完全不同意	有些同意	有些同意	有些同意	有些同意
33	男	高一	是	非常符合	非常不符合	非常符合	非常符合	非常不符合	非常符合	非常不符合	非常符合	非常不符合	非常不符合	非常符合	非常不符合	非常符合	非常符合	非常不符合	非常符合	非常不符合	非常符合	符合	非常不符合	非常不符合	非常符合	非常符合	非常不符合	有点符合	非常不符合	非常符合	非常符合	不一定	非常符合	非常不符合	非常符合	不符合	非常符合	完全同意	完全同意	完全同意	中立	完全不同意	有些同意	有些同意	完全同意	完全同意	完全同意	完全同意	完全同意
34	男	高一	是	符合	不符合	符合	符合	不符合	有点不符合	有点符合	非常符合	有点不符合	不符合	符合	不符合	符合	符合	不符合	有点符合	不符合	符合	符合	不符合	不符合	非常符合	符合	不符合	不符合	不符合	符合	符合	不符合	符合	不符合	有点不符合	有点符合	符合	完全同意	完全同意	中立	有些不同意	完全同意	中立	中立	完全同意	有些同意	完全同意	完全同意	有些同意
35	男	高一	不是	符合	非常不符合	符合	非常符合	非常不符合	符合	非常不符合	符合	非常不符合	非常不符合	符合	非常不符合	符合	符合	非常不符合	符合	非常不符合	符合	非常不符合	非常不符合	非常不符合	符合	符合	非常不符合	非常不符合	非常不符合	符合	符合	符合	符合	非常不符合	符合	非常不符合	符合	完全同意	完全同意	完全同意	完全同意	完全不同意	中立	完全同意	完全同意	有些同意	有些同意	有些同意	有些同意
36	女	高一	是	非常符合	非常不符合	非常符合	非常符合	非常不符合	非常符合	非常不符合	非常符合	非常不符合	非常不符合	非常符合	非常不符合	非常符合	非常符合	非常不符合	非常符合	非常不符合	非常符合	非常不符合	非常不符合	非常不符合	非常符合	非常符合	非常不符合	非常不符合	非常不符合	非常符合	非常符合	非常符合	非常符合	非常不符合	非常符合	非常不符合	非常符合	完全同意	完全同意	完全同意	完全同意	完全不同意	完全同意	完全同意	完全同意	完全同意	完全同意	完全同意	完全同意
37	女	高一	不是	非常符合	非常不符合	非常符合	非常符合	非常不符合	非常符合	非常不符合	非常符合	非常不符合	非常不符合	非常符合	非常不符合	符合	符合	非常不符合	非常符合	非常不符合	非常符合	非常不符合	非常不符合	非常不符合	非常符合	非常符合	非常不符合	非常不符合	非常不符合	非常符合	非常符合	非常不符合	非常符合	非常不符合	非常符合	非常不符合	非常符合	中立	中立	中立	中立	中立	中立	中立	中立	中立	中立	中立	中立
38	男	高一	不是	符合	符合	符合	符合	符合	符合	符合	符合	不一定	不一定	符合	不一定	符合	有点符合	不一定	有点符合	有点符合	有点符合	有点符合	有点符合	有点符合	有点符合	有点符合	有点符合	有点符合	有点符合	有点符合	有点符合	有点符合	有点符合	有点符合	有点符合	有点符合	有点符合	有些同意	有些同意	有些同意	有些同意	有些同意	有些同意	有些同意	有些同意	有些同意	有些同意	有些同意	有些同意
39	女	高一	是	非常符合	非常不符合	非常符合	非常符合	非常不符合	符合	非常不符合	非常符合	非常不符合	非常不符合	非常符合	非常不符合	符合	非常符合	非常不符合	非常符合	不符合	符合	不符合	不符合	非常不符合	符合	非常符合	非常不符合	不符合	非常不符合	符合	符合	非常不符合	非常符合	不符合	符合	不符合	符合	完全同意	完全同意	有些同意	有些同意	完全不同意	有些同意	有些同意	有些同意	有些同意	有些同意	完全同意	完全同意
40	男	高一	不是	符合	不符合	符合	符合	不符合	符合	不符合	符合	不符合	不符合	符合	不符合	符合	符合	不符合	符合	不符合	符合	有点不符合	不符合	不符合	符合	符合	不符合	符合	不符合	符合	符合	不符合	符合	不符合	符合	有点不符合	有点符合	有些同意	有些同意	有些同意	有些同意	有些不同意	有些同意	有些同意	有些同意	有些同意	有些同意	有些同意	有些同意
41	男	高一	是	非常符合	非常不符合	非常符合	非常符合	非常不符合	非常符合	非常不符合	非常符合	非常符合	非常不符合	非常符合	非常不符合	非常符合	非常符合	非常符合	非常符合	非常不符合	非常符合	非常不符合	非常符合	非常不符合	非常符合	非常符合	非常不符合	非常不符合	非常不符合	非常符合	非常符合	非常符合	非常符合	非常不符合	非常符合	非常不符合	非常符合	完全同意	完全同意	完全同意	完全同意	中立	中立	中立	中立	中立	中立	中立	中立
42	女	高一	是	符合	非常不符合	符合	符合	非常不符合	符合	非常不符合	符合	不符合	不符合	符合	非常不符合	有点符合	符合	非常不符合	符合	不符合	符合	不符合	不符合	不符合	符合	符合	不符合	不符合	不符合	符合	符合	有点不符合	符合	不符合	符合	不符合	符合	完全同意	完全同意	完全同意	完全同意	有些不同意	中立	有些同意	有些同意	有些同意	有些同意	完全同意	完全同意
43	男	高一	不是	非常符合	非常不符合	非常符合	非常符合	非常不符合	非常符合	非常不符合	非常符合	非常不符合	非常不符合	非常符合	非常不符合	非常符合	非常不符合	非常不符合	非常符合	非常不符合	非常符合	非常不符合	非常不符合	非常不符合	非常符合	非常符合	非常不符合	非常不符合	非常不符合	非常不符合	非常符合	非常符合	非常符合	非常不符合	非常符合	非常不符合	非常符合	完全同意	完全同意	完全同意	完全同意	完全同意	完全同意	完全同意	完全同意	完全同意	完全同意	完全同意	完全同意
44	男	高一	是	非常不符合	非常符合	非常不符合	非常符合	非常不符合	非常符合	非常不符合	非常符合	不符合	不符合	不一定	不一定	不一定	不一定	不一定	符合	符合	有点符合	不符合	有点符合	有点符合	不符合	符合	不符合	有点符合	有点符合	不符合	有点符合	有点符合	有点不符合	符合	有点符合	有点不符合	符合	有些同意	中立	有些同意	有些同意	中立	有些同意	中立	有些同意	有些不同意	有些不同意	中立	中立
45	男	高一	是	非常符合	非常不符合	非常符合	非常符合	非常不符合	非常符合	非常不符合	非常符合	非常不符合	非常不符合	非常符合	非常不符合	非常符合	非常符合	非常不符合	非常符合	非常不符合	非常符合	非常不符合	非常不符合	非常不符合	非常符合	非常符合	非常不符合	非常不符合	非常不符合	非常符合	非常符合	非常符合	非常符合	非常符合	非常符合	非常不符合	非常符合	完全同意	完全同意	完全同意	完全同意	完全不同意	完全同意	完全同意	完全同意	中立	中立	中立	中立
46	女	高一	不是	符合	有点不符合	符合	符合	有点不符合	非常符合	有点符合	有点符合	不一定	有点不符合	有点符合	有点符合	有点符合	不一定	不一定	有点符合	有点不符合	不一定	有点符合	不一定	不一定	有点符合	不一定	不一定	有点符合	不一定	不一定	不一定	有点不符合	不一定	不符合	有点符合	有点不符合	有点符合	有些同意	有些同意	中立	中立	有些同意	中立	有些不同意	完全同意	有些同意	完全同意	完全同意	完全同意
47	女	高一	是	符合	不符合	符合	符合	不一定	符合	不符合	符合	不一定	不一定	符合	不一定	符合	符合	不符合	符合	不一定	符合	不一定	符合	不符合	符合	符合	不符合	有点不符合	不符合	符合	符合	不符合	符合	不符合	符合	不一定	符合	完全同意	完全同意	完全同意	完全同意	完全不同意	有些同意	有些同意	完全同意	完全同意	完全同意	完全同意	完全同意
48	女	高一	不是	非常符合	不一定	非常符合	非常符合	非常不符合	非常符合	非常不符合	非常符合	非常不符合	非常不符合	符合	非常不符合	非常符合	非常符合	非常不符合	非常符合	有点不符合	非常符合	有点不符合	非常不符合	非常不符合	符合	非常符合	非常不符合	非常不符合	非常不符合	非常符合	非常符合	有点符合	非常符合	非常不符合	非常符合	非常不符合	非常符合	完全同意	完全同意	有些同意	中立	有些不同意	有些不同意	完全同意	完全同意	中立	中立	完全同意	完全同意
49	女	高一	是	符合	不符合	符合	符合	不符合	符合	不符合	符合	不符合	不符合	符合	不符合	符合	符合	不符合	符合	不符合	符合	不符合	有点不符合	有点不符合	符合	符合	不符合	有点不符合	不符合	符合	符合	符合	符合	不一定	符合	不符合	符合	有些同意	中立	中立	中立	有些不同意	中立	中立	中立	有些同意	有些同意	有些同意	有些同意
50	女	高一	是	符合	不符合	符合	符合	不符合	符合	不符合	符合	不符合	不符合	符合	不符合	符合	符合	不符合	符合	不符合	符合	不符合	不符合	不符合	不符合	符合	不符合	不符合	不符合	符合	符合	不符合	符合	不符合	非常符合	不符合	符合	中立	中立	中立	中立	中立	中立	中立	中立	中立	中立	中立	中立
51	男	高一	是	非常符合	不一定	非常符合	非常符合	不一定	非常符合	有点不符合	非常符合	不符合	有点不符合	非常符合	不符合	非常符合	非常符合	非常符合	非常符合	符合	非常符合	不一定	非常符合	不一定	非常符合	不符合	不符合	不符合	不符合	不符合	不符合	不符合	非常符合	不符合	不符合	不符合	非常符合	完全同意	完全同意	完全同意	完全同意	完全不同意	完全同意	完全同意	完全同意	完全同意	完全同意	完全同意	完全同意
52	男	高一	是	非常符合	非常不符合	非常符合	非常符合	非常不符合	不一定	非常不符合	非常符合	非常不符合	非常不符合	非常符合	非常不符合	非常符合	非常符合	非常不符合	非常符合	非常不符合	不一定	非常不符合	非常不符合	非常不符合	非常符合	非常符合	非常不符合	非常不符合	非常不符合	非常符合	非常符合	非常不符合	非常符合	不一定	非常符合	非常不符合	非常符合	完全同意	完全同意	完全同意	完全同意	完全不同意	完全同意	完全同意	完全同意	完全同意	完全同意	完全同意	完全同意
53	男	高一	是	非常符合	非常不符合	非常符合	非常符合	非常不符合	符合	非常不符合	非常符合	非常不符合	非常不符合	非常符合	非常不符合	非常符合	非常符合	非常不符合	非常符合	非常不符合	非常符合	非常不符合	不符合	不符合	非常符合	非常符合	非常不符合	不符合	非常不符合	不符合	非常符合	有点符合	非常符合	有点不符合	非常符合	非常不符合	非常符合	中立	中立	中立	中立	中立	完全同意	完全同意	完全同意	完全同意	中立	中立	中立
54	男	高一	是	非常符合	不符合	符合	非常符合	不符合	符合	符合	有点不符合	不一定	有点不符合	不一定	不一定	有点符合	有点符合	不一定	不一定	有点符合	有点符合	有点符合	有点符合	符合	有点符合	有点符合	不一定	有点符合	有点符合	不一定	不一定	不一定	符合	有点不符合	符合	有点符合	不一定	有些不同意	中立	中立	中立	有些不同意	有些不同意	完全不同意	完全不同意	中立	中立	中立	中立
55	男	高一	不是	符合	有点符合	符合	符合	有点符合	非常符合	有点不符合	有点符合	不一定	不一定	有点符合	不一定	有点符合	有点符合	不一定	不一定	不一定	有点符合	不一定	有点符合	不一定	有点符合	有点符合	不一定	不一定	不一定	有点符合	有点符合	有点符合	有点符合	有点符合	符合	不一定	符合	有些同意	有些同意	有些同意	中立	有些不同意	中立	中立	中立	中立	有些同意	有些同意	有些同意
56	男	高一	不是	符合	符合	符合	符合	符合	符合	符合	符合	符合	符合	符合	符合	符合	符合	符合	符合	符合	符合	符合	符合	符合	符合	符合	符合	符合	符合	符合	符合	符合	符合	符合	符合	符合	符合	中立	中立	中立	中立	中立	中立	中立	中立	中立	中立	中立	中立
57	女	高一	是	非常符合	非常不符合	非常符合	非常符合	非常不符合	非常符合	非常不符合	非常符合	非常不符合	非常不符合	符合	非常不符合	符合	非常符合	不符合	符合	非常不符合	非常符合	非常不符合	非常不符合	非常不符合	非常符合	非常符合	非常不符合	非常不符合	不一定	非常不符合	非常符合	符合	非常符合	不一定	非常符合	非常不符合	符合	完全同意	完全同意	完全同意	完全同意	完全不同意	中立	有些同意	中立	中立	有些同意	完全同意	完全同意
58	女	高一	是	符合	符合	符合	符合	非常不符合	不符合	非常不符合	非常不符合	非常不符合	非常不符合	不一定	非常不符合	符合	符合	符合	符合	非常不符合	符合	不一定	不一定	不符合	符合	符合	非常不符合	不一定	非常不符合	不一定	符合	不一定	符合	非常不符合	有点符合	不一定	符合	完全同意	完全同意	完全同意	完全同意	完全同意	完全同意	完全同意	完全同意	完全同意	完全同意	完全同意	完全同意
59	男	高一	是	非常符合	非常符合	非常符合	非常符合	非常不符合	非常符合	非常不符合	非常符合	非常不符合	非常不符合	非常符合	非常不符合	非常符合	非常符合	非常不符合	非常符合	非常符合	非常符合	不一定	非常符合	非常符合	非常符合	非常符合	非常不符合	非常不符合	非常不符合	非常不符合	非常符合	非常符合	非常符合	非常不符合	非常符合	有点符合	非常符合	完全同意	有些不同意	中立	有些不同意	中立	中立	中立	有些同意	中立	中立	中立	中立
60	女	高一	不是	符合	不符合	符合	符合	不符合	符合	不符合	符合	不符合	不符合	符合	不符合	符合	符合	不符合	符合	不符合	符合	不符合	不符合	不符合	符合	符合	不符合	不符合	不符合	符合	符合	不符合	符合	不符合	符合	不符合	符合	中立	中立	中立	中立	中立	中立	中立	中立	中立	中立	中立	中立
61	女	高一	不是	非常符合	符合	非常符合	符合	不一定	有点不符合	不符合	符合	不符合	有点不符合	符合	不符合	符合	有点不符合	非常不符合	非常符合	不符合	有点符合	不符合	不符合	不一定	不符合	符合	非常不符合	不符合	不符合	不符合	有点符合	不一定	符合	非常不符合	有点符合	有点不符合	非常符合	完全同意	完全同意	有些同意	有些不同意	完全不同意	有些不同意	有些不同意	有些同意	有些同意	完全同意	完全同意	完全同意
62	女	高一	是	符合	不符合	符合	符合	不符合	符合	不符合	符合	不符合	不符合	符合	不符合	符合	符合	不符合	符合	不符合	符合	不符合	不符合	不符合	符合	符合	不符合	不符合	不符合	符合	符合	不符合	符合	不符合	符合	不符合	符合	完全同意	有些同意	中立	中立	完全不同意	中立	有些同意	有些同意	中立	完全同意	完全同意	完全同意
63	男	高一	是	非常符合	非常符合	非常符合	非常符合	非常符合	非常符合	非常符合	非常符合	非常符合	非常符合	非常符合	非常符合	非常符合	非常符合	非常符合	非常符合	非常符合	非常符合	非常符合	非常符合	非常符合	非常符合	非常符合	非常符合	非常符合	非常符合	非常符合	非常符合	非常符合	非常符合	非常符合	非常符合	非常符合	非常符合	完全同意	完全同意	完全同意	完全同意	完全同意	完全同意	完全同意	完全同意	完全同意	完全同意	完全同意	完全同意
64	女	高一	不是	符合	不符合	符合	符合	不符合	符合	不符合	符合	不符合	不符合	符合	不符合	符合	符合	不符合	符合	不符合	符合	不符合	不符合	不符合	符合	符合	不符合	不符合	不符合	符合	符合	不符合	符合	不符合	符合	不符合	符合	中立	中立	中立	中立	中立	中立	中立	中立	中立	中立	中立	中立
65	男	高一	是	非常符合	不符合	符合	符合	不符合	非常符合	不符合	符合	不一定	不符合	符合	不符合	符合	不符合	符合	不符合	不一定	不一定	符合	符合	非常符合	符合	不符合	非常不符合	不符合	有点符合	有点符合	有点符合	符合	符合	不符合	符合	不符合	符合	中立	中立	有些同意	完全同意	中立	有些同意	有些不同意	有些不同意	有些同意	有些同意	有些同意	有些同意
66	女	高一	不是	非常符合	不一定	不一定	不一定	有点符合	非常符合	不一定	不一定	不一定	不一定	不一定	不一定	不一定	不一定	不一定	不一定	不一定	不一定	不一定	不一定	不一定	不一定	不一定	不一定	不一定	不一定	不一定	不一定	不一定	不一定	不一定	不一定	不一定	不一定	完全同意	完全同意	完全同意	完全同意	完全不同意	中立	中立	中立	中立	中立	中立	中立
67	男	高一	是	符合	有点符合	不符合	符合	不符合	符合	不符合	不一定	不符合	不符合	有点符合	符合	符合	符合	不符合	符合	不一定	符合	符合	不一定	不一定	不一定	符合	不一定	不一定	不一定	不一定	符合	符合	符合	不符合	有点符合	不符合	符合	完全同意	完全同意	有些同意	有些同意	有些不同意	有些同意	有些同意	有些同意	有些同意	有些同意	有些同意	有些同意
68	女	高一	是	非常符合	非常符合	非常符合	非常符合	非常符合	非常符合	非常符合	非常符合	非常符合	非常符合	非常符合	非常符合	非常符合	非常符合	非常符合	非常符合	非常符合	非常符合	非常符合	非常符合	非常符合	非常符合	非常符合	非常符合	非常符合	非常符合	非常符合	非常符合	符合	符合	非常不符合	符合	不一定	符合	完全同意	有些同意	有些同意	有些同意	完全不同意	中立	中立	完全同意	中立	中立	完全同意	中立
69	男	高一	不是	非常符合	非常符合	非常符合	非常符合	不符合	非常符合	非常不符合	非常符合	非常不符合	非常不符合	非常符合	非常不符合	非常符合	非常符合	非常不符合	非常符合	非常不符合	非常符合	不一定	非常不符合	非常不符合	非常符合	非常符合	非常不符合	非常不符合	非常不符合	非常符合	非常符合	不一定	非常符合	非常不符合	非常符合	非常不符合	非常符合	完全同意	完全同意	完全同意	完全同意	完全不同意	完全同意	完全同意	完全同意	完全同意	完全同意	完全同意	完全同意
70	女	高一	不是	符合	不一定	符合	符合	不一定	非常符合	不符合	符合	不一定	符合	符合	不符合	非常符合	非常符合	不符合	符合	不符合	非常符合	有点不符合	不符合	不符合	非常符合	非常符合	有点符合	不符合	符合	不一定	非常符合	符合	非常符合	不符合	非常符合	不符合	非常符合	有些不同意	中立	中立	中立	中立	中立	中立	中立	中立	完全同意	完全同意	完全同意
71	男	高一	不是	符合	非常符合	非常不符合	不一定	非常符合	有点不符合	非常符合	非常不符合	非常不符合	有点不符合	不符合	非常不符合	符合	不一定	非常不符合	不一定	不符合	不符合	符合	符合	非常不符合	非常不符合	非常不符合	非常不符合	非常不符合	非常不符合	非常不符合	非常不符合	非常不符合	非常不符合	非常不符合	非常不符合	非常不符合	非常不符合	有些同意	有些同意	有些同意	有些同意	有些同意	有些同意	有些同意	有些同意	有些同意	有些同意	有些同意	有些同意
72	男	高一	是	非常符合	不一定	非常符合	非常符合	不一定	非常符合	不一定	非常符合	不一定	不一定	非常符合	不一定	非常符合	非常符合	不一定	非常符合	不一定	非常符合	不一定	不一定	不一定	非常符合	非常符合	不一定	不一定	不一定	非常符合	非常符合	符合	非常符合	不一定	非常符合	不一定	非常符合	完全同意	完全同意	完全同意	完全同意	完全不同意	完全同意	有些同意	完全同意	有些同意	完全同意	有些同意	完全同意
73	女	高一	是	符合	不符合	符合	符合	非常不符合	符合	不符合	符合	不符合	不符合	符合	不符合	符合	符合	不符合	符合	不符合	符合	不符合	不符合	不符合	不符合	符合	不符合	不符合	不符合	符合	符合	不符合	符合	不符合	符合	不符合	符合	完全同意	完全同意	中立	中立	完全不同意	有些不同意	中立	有些同意	有些不同意	有些同意	完全同意	完全同意
74	女	高一	是	非常符合	不符合	非常符合	符合	不符合	符合	非常不符合	非常符合	不符合	非常不符合	非常符合	非常不符合	符合	符合	不符合	非常符合	不符合	非常符合	有点符合	非常不符合	非常不符合	符合	符合	不符合	不符合	非常不符合	符合	符合	不符合	非常符合	非常不符合	符合	不符合	符合	有些同意	有些同意	完全同意	中立	中立	中立	中立	有些同意	中立	中立	中立	中立
75	女	高一	是	符合	非常不符合	符合	非常符合	非常不符合	符合	不符合	符合	不符合	不符合	符合	不符合	符合	符合	不符合	符合	不符合	符合	不符合	不符合	不符合	符合	符合	不符合	不符合	不符合	符合	符合	符合	非常符合	不符合	符合	不符合	符合	完全同意	完全同意	完全同意	有些同意	完全不同意	中立	有些同意	完全同意	中立	完全同意	完全同意	完全同意
76	女	高一	是	有点不符合	符合	符合	有点符合	有点符合	符合	不符合	不符合	不一定	不一定	有点不符合	有点符合	符合	符合	非常不符合	非常符合	有点符合	符合	非常不符合	非常不符合	非常不符合	有点符合	有点符合	不一定	符合	有点符合	不一定	不一定	不符合	不一定	不符合	不符合	不一定	有点符合	完全同意	有些同意	中立	完全不同意	有些不同意	中立	中立	完全同意	完全不同意	有些同意	完全同意	完全同意
77	女	高一	不是	有点符合	不符合	非常符合	符合	不符合	非常符合	非常不符合	符合	不符合	不符合	非常符合	不符合	符合	有点符合	不符合	符合	不符合	非常符合	不符合	不符合	不符合	符合	符合	不符合	不符合	不符合	符合	符合	有点不符合	符合	不符合	符合	不符合	符合	完全同意	完全同意	有些同意	中立	完全不同意	有些同意	有些不同意	中立	有些不同意	完全同意	有些同意	完全同意
78	女	高一	是	非常符合	不符合	非常符合	非常符合	不符合	非常符合	不符合	符合	不符合	非常不符合	非常符合	非常不符合	非常符合	非常符合	非常不符合	非常符合	非常不符合	非常符合	非常不符合	非常不符合	非常不符合	非常符合	非常符合	非常不符合	非常不符合	非常不符合	非常不符合	非常符合	有点不符合	非常符合	不符合	非常符合	非常不符合	非常符合	完全同意	中立	完全同意	有些同意	完全不同意	中立	中立	完全同意	中立	完全同意	中立	完全同意
79	女	高一	是	非常符合	有点不符合	非常符合	符合	不一定	有点符合	有点不符合	有点符合	有点不符合	不一定	符合	有点不符合	不一定	非常符合	不符合	非常符合	不符合	符合	不一定	有点不符合	不符合	非常符合	非常符合	不一定	有点不符合	有点不符合	非常符合	非常符合	不一定	符合	不一定	有点符合	不一定	非常符合	完全同意	完全同意	完全同意	中立	有些不同意	有些不同意	完全同意	完全同意	中立	有些同意	有些同意	有些同意
80	女	高一	是	非常符合	符合	有点符合	非常符合	不符合	符合	不一定	非常符合	非常符合	有点不符合	非常符合	不一定	非常符合	非常符合	非常符合	非常符合	有点符合	有点符合	不一定	不一定	有点符合	有点符合	符合	符合	非常符合	非常符合	符合	符合	符合	符合	不一定	非常符合	非常符合	非常符合	完全同意	有些同意	有些同意	中立	中立	有些同意	有些同意	完全同意	完全同意	完全同意	完全同意	有些同意
81	女	高一	不是	非常符合	非常不符合	非常符合	非常符合	有点不符合	非常符合	不符合	符合	不符合	不符合	符合	不符合	符合	符合	不符合	符合	符合	不符合	不符合	不符合	不符合	不符合	符合	不符合	符合	不符合	符合	不符合	不符合	符合	不符合	符合	不符合	符合	完全同意	完全同意	完全同意	完全同意	完全同意	完全同意	完全同意	完全同意	完全同意	完全同意	完全同意	完全同意
82	女	高一	是	非常符合	非常不符合	非常符合	非常符合	非常不符合	非常符合	非常不符合	非常符合	非常不符合	非常不符合	非常符合	非常不符合	非常符合	非常符合	非常不符合	非常符合	非常不符合	非常符合	非常不符合	非常不符合	非常不符合	非常符合	非常符合	非常不符合	非常不符合	非常不符合	非常符合	非常符合	非常不符合	非常符合	非常不符合	非常符合	非常不符合	非常符合	完全不同意	完全不同意	完全不同意	有些不同意	有些同意	有些同意	有些同意	中立	中立	中立	完全不同意	完全同意
83	男	高一	不是	非常符合	非常不符合	非常符合	非常符合	不符合	非常符合	不符合	符合	有点不符合	非常不符合	符合	不符合	符合	符合	非常不符合	符合	有点不符合	非常符合	有点不符合	不符合	不符合	符合	符合	不符合	不符合	非常不符合	符合	非常符合	不符合	非常符合	不符合	符合	有点不符合	有点符合	完全同意	完全同意	有些同意	中立	有些同意	有些不同意	有些同意	完全同意	中立	有些同意	有些同意	完全同意
84	男	高一	是	非常符合	非常不符合	非常符合	非常符合	非常不符合	非常符合	非常不符合	非常符合	非常不符合	非常符合	非常不符合	非常符合	非常不符合	非常符合	非常不符合	非常符合	非常不符合	非常符合	非常不符合	非常符合	非常不符合	非常符合	非常不符合	非常符合	非常不符合	非常符合	非常不符合	非常符合	非常不符合	非常符合	非常不符合	非常符合	非常不符合	非常符合	完全同意	完全同意	完全同意	完全同意	完全不同意	完全同意	完全同意	完全同意	完全同意	完全同意	完全同意	完全同意
85	女	高一	是	符合	不符合	符合	符合	不符合	符合	不符合	有点符合	不符合	不符合	符合	不一定	符合	符合	不符合	有点符合	不一定	有点符合	不一定	不符合	不一定	不一定	不一定	不一定	不一定	不一定	不一定	不一定	不一定	不一定	不一定	不一定	不一定	不一定	有些同意	有些同意	有些同意	有些同意	中立	中立	中立	有些同意	中立	中立	中立	中立
86	女	高一	不是	符合	非常不符合	符合	符合	非常不符合	符合	非常不符合	符合	非常不符合	非常不符合	符合	非常不符合	不一定	符合	非常不符合	符合	不一定	符合	非常不符合	非常不符合	非常不符合	符合	符合	非常不符合	非常不符合	非常不符合	符合	符合	非常不符合	符合	非常不符合	符合	不一定	符合	完全同意	完全同意	中立	有些同意	完全不同意	有些同意	完全同意	完全同意	中立	完全同意	完全同意	完全同意
87	女	高一	是	非常符合	不符合	不符合	符合	不符合	非常不符合	不符合	非常符合	非常不符合	不一定	非常符合	非常不符合	非常符合	非常符合	非常不符合	符合	有点符合	符合	不符合	非常不符合	非常不符合	非常符合	非常符合	非常不符合	非常不符合	非常不符合	非常不符合	非常符合	符合	非常符合	有点符合	非常符合	非常不符合	非常符合	完全同意	完全同意	完全同意	完全同意	有些同意	完全同意	完全同意	有些同意	有些同意	完全同意	完全同意	完全同意
88	女	高一	不是	非常符合	非常不符合	非常符合	非常符合	不一定	非常符合	不符合	非常符合	非常不符合	不符合	符合	不符合	符合	符合	非常不符合	非常符合	非常不符合	非常符合	非常不符合	非常不符合	非常不符合	符合	有点符合	非常不符合	非常不符合	非常不符合	不符合	非常符合	非常不符合	非常符合	非常不符合	非常符合	非常不符合	非常符合	有些同意	完全不同意	有些同意	中立	完全不同意	完全同意	完全同意	中立	中立	中立	中立	中立
89	女	高一	是	非常符合	非常不符合	非常符合	符合	不一定	不一定	非常不符合	非常符合	非常不符合	非常不符合	符合	非常不符合	非常符合	非常符合	非常不符合	非常符合	不符合	非常符合	不一定	不符合	非常不符合	符合	非常符合	非常不符合	非常不符合	非常不符合	符合	非常符合	有点符合	非常符合	不符合	符合	非常不符合	非常符合	完全同意	完全同意	有些同意	有些不同意	完全不同意	有些不同意	有些同意	完全同意	完全同意	完全同意	中立	完全同意
90	女	高一	不是	非常符合	不一定	非常符合	非常符合	不符合	符合	非常不符合	符合	非常不符合	非常不符合	符合	非常不符合	符合	符合	符合	非常符合	不符合	符合	不符合	不符合	不符合	符合	符合	非常不符合	非常不符合	非常不符合	符合	符合	有点符合	符合	不符合	符合	非常不符合	符合	完全同意	完全同意	完全同意	完全同意	有些同意	有些同意	有些同意	有些同意	中立	中立	中立	中立
91	女	高一	是	非常符合	有点不符合	符合	非常符合	非常不符合	非常符合	非常不符合	非常符合	非常不符合	不符合	非常符合	非常不符合	符合	非常符合	非常不符合	非常符合	有点不符合	非常符合	非常不符合	非常不符合	非常不符合	非常符合	非常符合	非常不符合	非常不符合	非常不符合	非常符合	非常符合	有点符合	非常符合	不一定	符合	非常不符合	非常符合	完全同意	完全同意	完全同意	完全同意	中立	有些同意	有些同意	完全同意	有些同意	完全同意	有些不同意	完全同意
92	女	高一	是	非常符合	非常不符合	非常符合	非常符合	非常不符合	非常符合	非常不符合	非常符合	非常不符合	非常不符合	非常符合	非常不符合	非常符合	非常符合	非常不符合	非常符合	非常不符合	非常符合	非常不符合	非常不符合	非常不符合	非常符合	非常符合	非常不符合	非常不符合	非常不符合	非常不符合	非常符合	有点不符合	不一定	有点不符合	有点符合	有点不符合	符合	完全同意	完全同意	完全同意	完全同意	完全不同意	完全同意	完全同意	完全同意	完全同意	完全同意	完全同意	完全同意
93	男	高一	是	非常符合	非常不符合	非常符合	非常符合	非常不符合	符合	非常不符合	非常符合	不符合	非常不符合	非常符合	非常不符合	符合	符合	非常不符合	非常符合	不符合	符合	非常不符合	非常不符合	非常不符合	符合	不符合	非常不符合	不符合	非常不符合	符合	符合	不符合	有点符合	非常不符合	不符合	不符合	有点符合	有些同意	有些同意	中立	中立	中立	有些同意	中立	中立	有些不同意	有些同意	有些不同意	中立
94	男	高一	不是	符合	不一定	非常符合	非常符合	符合	符合	符合	符合	非常符合	符合	符合	非常符合	符合	非常符合	符合	符合	符合	符合	非常符合	符合	非常符合	符合	非常符合	符合	非常符合	符合	非常符合	符合	非常符合	符合	非常符合	符合	非常符合	非常符合	有些同意	完全同意	有些同意	完全同意	完全同意	完全同意	有些同意	完全同意	完全同意	有些同意	完全同意	完全同意
95	女	高一	是	非常符合	不一定	非常符合	非常符合	不符合	非常符合	不符合	非常符合	不符合	不符合	非常符合	不符合	非常符合	非常符合	不符合	非常符合	不符合	非常符合	不符合	非常符合	不一定	非常符合	非常符合	不符合	不一定	不符合	不符合	非常符合	非常符合	非常符合	不符合	非常符合	非常符合	非常符合	完全同意	完全同意	完全同意	完全同意	完全同意	完全同意	完全同意	完全同意	中立	中立	中立	完全同意
96	女	高一	是	非常符合	非常不符合	非常符合	非常符合	非常不符合	非常符合	非常不符合	非常符合	非常不符合	非常不符合	非常符合	非常不符合	非常符合	非常符合	非常不符合	非常符合	非常不符合	非常符合	非常不符合	非常不符合	非常不符合	非常符合	非常符合	不符合	非常不符合	非常不符合	非常符合	非常符合	符合	符合	有点符合	有点符合	非常不符合	非常符合	完全同意	有些同意	有些同意	有些同意	完全不同意	中立	中立	有些不同意	有些不同意	中立	完全同意	有些同意
97	男	高一	是	非常不符合	非常不符合	非常符合	非常符合	非常不符合	非常不符合	非常符合	非常符合	非常不符合	非常不符合	非常符合	非常不符合	非常符合	非常符合	非常符合	非常符合	非常不符合	非常符合	非常不符合	非常符合	非常符合	非常符合	非常符合	非常符合	非常符合	非常符合	非常符合	非常符合	非常符合	非常符合	非常符合	非常符合	非常符合	非常符合	完全同意	完全同意	完全同意	完全同意	完全同意	完全同意	完全同意	完全同意	完全同意	完全同意	完全同意	完全同意
98	女	高一	是	非常符合	非常不符合	非常符合	非常符合	非常不符合	非常符合	非常不符合	非常符合	非常不符合	非常不符合	非常符合	非常不符合	非常符合	非常符合	非常不符合	非常符合	非常符合	非常符合	非常不符合	非常不符合	非常不符合	非常符合	非常符合	非常不符合	非常不符合	非常不符合	非常符合	非常符合	非常符合	非常符合	非常不符合	非常符合	非常不符合	非常符合	完全同意	完全同意	完全同意	完全同意	有些不同意	中立	完全同意	完全同意	中立	中立	中立	中立
99	男	高一	是	非常符合	非常不符合	非常符合	非常符合	非常不符合	非常符合	非常不符合	非常符合	非常不符合	非常不符合	非常符合	非常不符合	非常符合	非常符合	非常不符合	非常符合	非常不符合	非常符合	非常不符合	非常不符合	非常不符合	非常符合	非常符合	非常不符合	非常不符合	非常不符合	非常符合	非常符合	非常符合	非常符合	非常不符合	非常符合	非常不符合	非常符合	完全同意	完全同意	完全同意	完全同意	完全不同意	完全同意	完全同意	完全同意	完全同意	完全同意	完全同意	完全同意
100	女	高一	是	符合	不一定	符合	符合	不一定	符合	不符合	符合	不符合	不一定	符合	不符合	符合	符合	不符合	符合	不符合	符合	有点符合	不符合	有点不符合	符合	符合	有点不符合	不一定	不符合	有点不符合	符合	有点符合	符合	不符合	有点符合	不符合	符合	完全同意	完全同意	中立	中立	中立	有些不同意	完全不同意	有些同意	有些同意	有些同意	有些同意	完全同意
101	女	高一	不是	非常符合	非常不符合	非常符合	非常符合	非常不符合	符合	非常不符合	非常符合	非常不符合	非常不符合	符合	非常不符合	非常符合	非常符合	非常不符合	非常符合	非常不符合	不符合	有点不符合	非常不符合	非常不符合	非常符合	非常符合	非常不符合	非常不符合	非常不符合	非常不符合	符合	有点不符合	非常符合	非常不符合	不一定	非常不符合	非常符合	完全同意	完全同意	完全同意	中立	完全不同意	有些同意	完全同意	完全同意	有些同意	完全同意	完全同意	完全同意
102	男	高一	不是	非常符合	非常不符合	非常符合	非常符合	非常不符合	非常符合	非常不符合	非常符合	非常不符合	非常不符合	非常符合	非常不符合	有点不符合	非常符合	非常不符合	非常符合	非常不符合	非常符合	非常不符合	非常不符合	非常不符合	非常符合	非常符合	非常不符合	非常不符合	非常不符合	非常符合	非常符合	非常不符合	不一定	非常不符合	非常符合	非常不符合	非常符合	完全同意	完全同意	有些同意	有些同意	完全不同意	有些同意	完全同意	完全同意	完全同意	完全同意	完全同意	完全同意
103	女	高一	不是	非常符合	非常不符合	非常符合	非常符合	非常不符合	符合	非常不符合	非常符合	不符合	不符合	非常符合	不符合	非常符合	非常符合	不符合	非常符合	不符合	非常符合	不一定	非常不符合	非常不符合	非常符合	非常符合	非常不符合	非常不符合	非常不符合	非常符合	非常符合	非常符合	非常符合	非常不符合	非常符合	非常不符合	非常符合	完全同意	完全同意	完全同意	中立	有些不同意	有些不同意	有些不同意	中立	中立	中立	中立	中立
104	女	高一	是	符合	不一定	非常符合	非常符合	不符合	有点不符合	非常不符合	符合	不符合	不一定	符合	非常不符合	符合	非常符合	非常不符合	不一定	不符合	符合	非常符合	不符合	非常不符合	不符合	符合	非常不符合	非常不符合	不一定	有点符合	非常符合	不符合	非常符合	不一定	有点不符合	有点符合	符合	完全同意	有些同意	有些同意	中立	有些同意	有些同意	有些同意	有些同意	有些不同意	有些同意	完全同意	完全同意
105	男	高一	是	非常符合	非常不符合	非常符合	非常符合	非常不符合	非常符合	非常不符合	非常符合	非常不符合	非常不符合	非常符合	非常不符合	非常符合	非常符合	非常符合	非常符合	非常符合	非常符合	非常符合	非常符合	非常符合	非常符合	非常符合	非常符合	非常不符合	非常不符合	非常符合	非常符合	非常符合	非常符合	非常不符合	非常符合	非常符合	非常符合	完全同意	完全同意	完全同意	完全同意	完全不同意	完全同意	完全同意	完全同意	完全同意	完全同意	完全同意	完全同意
106	女	高一	是	符合	非常不符合	符合	符合	不符合	符合	不符合	符合	不符合	不符合	符合	不符合	符合	符合	不符合	符合	不符合	符合	不符合	不符合	不符合	不一定	符合	不符合	不符合	不符合	有点符合	符合	符合	符合	不符合	符合	不符合	符合	完全同意	完全同意	完全同意	完全同意	有些不同意	中立	中立	中立	中立	中立	中立	中立
107	女	高一	是	非常符合	非常不符合	非常符合	非常符合	非常不符合	非常符合	非常不符合	非常符合	非常不符合	非常不符合	非常符合	非常不符合	非常符合	非常符合	非常不符合	非常符合	非常不符合	非常符合	非常不符合	非常不符合	非常不符合	非常符合	非常符合	非常不符合	非常不符合	非常不符合	非常符合	非常符合	非常不符合	非常符合	非常不符合	非常符合	非常不符合	非常符合	完全同意	有些同意	中立	中立	有些不同意	有些不同意	有些不同意	中立	有些不同意	中立	中立	中立
108	男	高一	不是	符合	非常不符合	符合	符合	不符合	不一定	不符合	符合	不一定	不一定	不一定	不一定	不一定	不一定	不一定	不一定	不一定	不一定	不一定	不一定	不一定	不一定	不一定	不一定	不一定	不一定	不一定	不一定	不一定	不一定	不一定	不一定	不一定	不一定	中立	中立	中立	中立	中立	中立	中立	中立	中立	中立	中立	中立
109	男	高一	不是	非常符合	不符合	非常符合	非常符合	不符合	符合	不符合	符合	不符合	有点不符合	符合	不符合	符合	符合	不符合	符合	不符合	符合	不符合	不符合	不符合	符合	符合	不符合	不符合	非常不符合	符合	符合	符合	非常符合	符合	符合	不符合	符合	有些同意	完全同意	中立	中立	完全不同意	有些同意	有些同意	有些同意	有些同意	完全同意	完全同意	完全同意
110	女	高一	是	非常符合	非常不符合	非常符合	非常符合	非常不符合	符合	非常不符合	非常符合	非常不符合	非常不符合	非常符合	非常不符合	符合	非常符合	不符合	非常符合	非常不符合	非常符合	不符合	不符合	不符合	符合	符合	不符合	不一定	非常不符合	非常符合	非常符合	有点符合	非常符合	非常不符合	非常符合	非常不符合	非常符合	完全同意	完全同意	中立	中立	有些同意	有些同意	完全同意	中立	完全不同意	有些同意	完全同意	完全同意
111	男	高一	是	非常符合	有点不符合	非常符合	非常符合	非常不符合	不一定	非常符合	非常符合	非常不符合	非常不符合	非常符合	非常不符合	非常符合	非常符合	非常不符合	非常符合	非常不符合	非常符合	非常不符合	非常不符合	不一定	非常符合	非常符合	非常不符合	非常不符合	非常不符合	非常符合	非常符合	不一定	非常符合	非常符合	有点符合	非常不符合	非常符合	完全同意	完全同意	有些同意	中立	有些同意	有些同意	完全同意	有些同意	完全同意	中立	完全同意	完全同意
112	男	高一	是	非常符合	非常不符合	非常符合	非常符合	非常不符合	非常符合	非常不符合	非常符合	非常不符合	非常不符合	非常符合	非常不符合	非常符合	非常符合	非常不符合	非常符合	非常不符合	非常符合	非常不符合	非常符合	非常不符合	非常符合	非常符合	非常不符合	非常不符合	非常不符合	非常符合	非常符合	非常符合	非常符合	非常不符合	非常符合	非常不符合	非常符合	完全同意	完全同意	完全同意	完全同意	完全同意	完全同意	完全同意	完全同意	完全同意	完全同意	完全同意	完全同意
113	女	高一	不是	有点符合	有点不符合	有点符合	有点符合	有点不符合	有点符合	有点不符合	有点符合	有点不符合	有点不符合	有点符合	有点不符合	有点符合	有点符合	有点不符合	符合	有点不符合	有点符合	有点不符合	有点不符合	有点不符合	有点符合	有点符合	有点不符合	有点不符合	有点不符合	有点符合	有点符合	有点不符合	有点符合	有点不符合	有点符合	有点不符合	符合	有些同意	有些同意	有些同意	有些同意	有些同意	有些同意	有些同意	有些同意	有些同意	有些同意	有些同意	有些同意
114	男	高一	是	有点符合	有点符合	符合	符合	有点符合	不一定	不一定	符合	不符合	不符合	不一定	不一定	有点符合	有点符合	不一定	不一定	不一定	不一定	不一定	不一定	不一定	符合	不一定	符合	有点符合	有点符合	有点不符合	有点不符合	不一定	不一定	非常不符合	有点符合	不一定	不一定	有些同意	有些同意	有些同意	有些同意	有些不同意	有些同意	完全同意	完全同意	完全同意	完全同意	完全同意	完全同意
115	女	高一	是	符合	不符合	符合	符合	不符合	符合	不符合	符合	不符合	不符合	符合	不符合	符合	符合	不符合	符合	不符合	符合	不符合	不符合	不符合	符合	符合	不符合	不符合	不符合	符合	符合	有点符合	符合	不一定	符合	不符合	符合	完全同意	有些同意	中立	中立	完全不同意	中立	有些不同意	完全不同意	有些不同意	有些同意	中立	有些同意
116	女	高一	是	非常符合	有点符合	非常符合	非常符合	不符合	符合	不符合	有点符合	非常符合	非常不符合	非常符合	非常不符合	符合	不符合	非常不符合	非常符合	非常不符合	非常符合	符合	非常不符合	非常不符合	非常符合	非常符合	非常不符合	非常不符合	非常不符合	非常不符合	非常符合	非常符合	非常符合	非常符合	非常符合	不一定	非常符合	完全同意	完全同意	完全同意	完全同意	完全不同意	中立	完全同意	中立	有些同意	中立	有些不同意	完全同意
117	男	高一	是	符合	不符合	符合	符合	非常不符合	有点符合	非常不符合	符合	不一定	不一定	符合	不一定	符合	符合	不符合	符合	不符合	符合	不符合	不符合	不符合	符合	符合	不符合	不符合	不符合	符合	符合	有点符合	符合	不符合	符合	不符合	符合	有些同意	完全同意	完全同意	完全同意	有些不同意	有些同意	有些同意	完全同意	有些同意	完全同意	完全同意	完全同意
118	男	高一	是	非常符合	非常符合	非常符合	非常符合	非常符合	非常符合	非常不符合	非常符合	非常不符合	非常不符合	非常符合	非常不符合	非常符合	非常符合	非常不符合	非常符合	非常不符合	非常符合	非常不符合	非常不符合	非常不符合	非常符合	非常符合	非常不符合	非常符合	非常不符合	非常不符合	非常符合	非常符合	非常符合	非常不符合	非常符合	有点符合	非常符合	完全同意	完全同意	完全同意	完全同意	完全同意	完全同意	完全同意	完全同意	完全同意	完全同意	完全同意	完全同意
119	女	高一	是	有点符合	不符合	有点符合	符合	不符合	符合	不符合	符合	不符合	有点符合	有点符合	不符合	符合	符合	不符合	不一定	不符合	不一定	有点不符合	不符合	不符合	有点符合	有点符合	不一定	有点不符合	不符合	不一定	不一定	不一定	有点符合	符合	符合	有点不符合	有点符合	完全同意	有些同意	有些同意	中立	有些不同意	有些同意	有些同意	完全同意	中立	完全同意	有些同意	有些同意
120	女	高一	不是	有点符合	非常符合	符合	符合	符合	符合	符合	符合	符合	非常符合	符合	符合	符合	符合	符合	符合	符合	符合	非常不符合	符合	不符合	非常符合	非常符合	非常符合	非常符合	有点符合	符合	符合	符合	符合	符合	符合	非常不符合	符合	完全同意	完全同意	完全同意	完全同意	完全不同意	完全同意	完全同意	完全同意	完全同意	完全同意	完全同意	完全同意
121	男	高一	是	非常符合	非常符合	非常符合	非常符合	非常符合	非常符合	非常符合	非常符合	非常符合	非常符合	非常符合	非常符合	非常符合	非常符合	非常符合	非常符合	非常符合	非常符合	非常符合	非常符合	非常符合	非常符合	非常符合	非常符合	非常符合	非常符合	非常符合	非常符合	非常符合	非常符合	非常符合	非常符合	非常符合	非常符合	完全同意	完全同意	完全同意	完全同意	完全同意	完全同意	完全同意	完全同意	完全同意	完全同意	完全同意	完全同意
122	男	高一	是	符合	不符合	符合	符合	不符合	符合	符合	非常符合	不符合	不符合	符合	不符合	有点符合	符合	不符合	符合	不符合	非常符合	非常不符合	非常不符合	非常不符合	非常符合	非常符合	非常不符合	非常不符合	非常不符合	不符合	符合	不符合	符合	非常不符合	有点符合	不符合	符合	完全同意	中立	有些同意	有些同意	完全不同意	中立	有些同意	完全同意	有些同意	有些同意	中立	完全同意
123	男	高一	是	非常符合	非常不符合	非常符合	非常符合	非常不符合	非常符合	非常符合	非常符合	非常不符合	有点不符合	不一定	不一定	有点不符合	非常符合	非常符合	有点不符合	非常不符合	符合	符合	不符合	非常符合	有点符合	有点不符合	符合	有点不符合	有点符合	有点不符合	有点符合	非常不符合	不符合	有点符合	有点不符合	有点符合	有点符合	有些同意	有些同意	有些不同意	有些同意	完全不同意	有些同意	有些同意	有些不同意	有些同意	有些不同意	有些同意	有些不同意
124	女	高一	是	非常不符合	非常不符合	有点不符合	有点不符合	有点不符合	有点不符合	有点不符合	有点不符合	有点不符合	有点不符合	有点不符合	不一定	不一定	有点不符合	有点不符合	不一定	有点符合	非常符合	有点不符合	不符合	符合	不一定	有点不符合	不一定	有点符合	不一定	有点不符合	不一定	有点符合	不一定	有点不符合	有点不符合	不一定	有点符合	有些同意	中立	有些不同意	完全不同意	有些不同意	中立	有些同意	中立	有些不同意	完全不同意	有些不同意	中立
125	男	高一	是	符合	不符合	符合	符合	不符合	符合	不符合	符合	不符合	不符合	符合	不符合	符合	符合	不符合	符合	不符合	符合	不符合	不符合	不符合	符合	符合	不符合	不符合	不符合	符合	符合	不符合	符合	不符合	符合	不符合	符合	完全同意	有些同意	有些同意	有些同意	中立	有些同意	中立	中立	有些同意	中立	有些同意	有些同意
126	女	高一	是	不一定	不符合	非常不符合	不一定	有点符合	有点符合	不一定	符合	非常符合	不一定	符合	符合	符合	符合	符合	符合	符合	符合	符合	符合	符合	符合	符合	符合	有点符合	不一定	有点符合	符合	有点符合	有点符合	有点符合	有点符合	有点符合	有点符合	有些同意	有些同意	有些同意	有些同意	有些同意	中立	有些同意	中立	中立	有些同意	中立	中立
127	女	高一	不是	非常符合	非常不符合	非常符合	非常符合	非常不符合	非常符合	非常不符合	非常符合	非常不符合	非常不符合	非常符合	非常不符合	非常符合	非常符合	非常不符合	非常符合	不一定	符合	不符合	不一定	不符合	不一定	符合	不符合	不一定	不符合	符合	符合	符合	符合	非常不符合	符合	不符合	符合	完全同意	有些同意	有些同意	有些同意	完全同意	中立	中立	有些同意	中立	中立	有些同意	有些不同意
128	男	高一	是	符合	符合	符合	符合	符合	符合	符合	符合	不符合	不符合	符合	不符合	符合	符合	不符合	符合	不符合	符合	不一定	不符合	不符合	符合	符合	不符合	不符合	不符合	符合	符合	不符合	符合	不符合	符合	不符合	符合	完全同意	完全同意	中立	中立	完全不同意	有些同意	中立	完全同意	中立	完全同意	有些同意	有些同意
129	女	高一	是	符合	符合	符合	符合	非常不符合	符合	非常不符合	符合	不符合	不符合	符合	不符合	符合	符合	不符合	符合	不符合	符合	符合	不符合	不符合	符合	符合	不符合	不符合	不符合	符合	符合	符合	符合	不符合	符合	符合	符合	完全同意	完全同意	完全同意	完全同意	完全同意	完全同意	完全同意	完全同意	完全同意	完全同意	完全同意	完全同意
130	男	高一	是	非常符合	非常符合	非常符合	非常符合	不符合	非常符合	不符合	非常符合	不符合	不符合	非常符合	不符合	非常符合	非常符合	非常符合	非常符合	不符合	非常符合	不符合	不符合	不符合	非常符合	非常符合	不符合	不符合	不符合	非常符合	非常符合	非常符合	非常符合	不符合	非常符合	不符合	非常符合	完全同意	完全同意	完全同意	完全同意	完全同意	完全同意	完全同意	完全同意	完全同意	完全同意	完全同意	完全同意
131	女	高一	不是	符合	不符合	非常符合	非常符合	非常不符合	非常符合	不符合	符合	有点不符合	不符合	非常符合	非常不符合	非常符合	符合	不符合	非常符合	非常不符合	非常符合	非常符合	不一定	不一定	非常符合	符合	不一定	不符合	非常不符合	符合	非常符合	有点不符合	非常符合	不符合	非常符合	不符合	非常符合	完全同意	完全同意	中立	中立	有些同意	中立	中立	完全同意	有些同意	完全同意	完全同意	完全同意
132	女	高一	是	非常符合	不符合	非常符合	非常符合	非常不符合	非常符合	非常不符合	非常符合	不符合	不符合	非常符合	不符合	非常符合	非常符合	非常不符合	非常符合	非常不符合	非常符合	不符合	非常符合	不符合	非常符合	非常符合	非常不符合	不符合	非常不符合	非常符合	非常符合	非常符合	非常符合	不符合	非常符合	有点不符合	非常符合	完全同意	完全同意	完全同意	完全同意	完全不同意	有些不同意	中立	完全同意	有些同意	完全同意	完全同意	完全同意
133	男	高一	是	不一定	非常不符合	不一定	符合	不符合	有点符合	不符合	符合	不一定	不符合	符合	不符合	不符合	符合	不符合	符合	不符合	符合	不符合	不符合	不符合	符合	不符合	有点符合	不符合	不符合	有点符合	符合	不符合	符合	不符合	符合	不符合	符合	完全同意	完全同意	有些不同意	完全不同意	中立	中立	完全同意	有些同意	有些同意	有些同意	有些同意	有些同意
134	女	高一	是	非常符合	不符合	非常符合	非常符合	不符合	非常符合	非常不符合	非常符合	不符合	非常不符合	非常符合	非常不符合	非常符合	非常符合	不符合	非常符合	非常不符合	非常符合	不符合	不符合	不符合	非常符合	非常符合	不符合	不符合	非常不符合	非常符合	非常符合	有点不符合	非常符合	不符合	非常符合	不符合	非常符合	完全同意	完全同意	有些同意	有些同意	完全不同意	有些同意	完全同意	完全同意	有些同意	完全同意	完全同意	完全同意
135	女	高一	是	符合	不一定	符合	符合	不符合	符合	有点不符合	符合	不符合	不一定	符合	不符合	符合	符合	不符合	符合	有点不符合	符合	有点不符合	不符合	不符合	符合	符合	有点不符合	不符合	不符合	有点符合	符合	不一定	符合	不符合	符合	不符合	符合	有些同意	有些同意	中立	中立	有些不同意	中立	有些同意	有些不同意	中立	有些同意	中立	有些同意
136	男	高一	是	符合	不符合	符合	符合	不符合	符合	不符合	非常符合	不一定	不符合	符合	不符合	符合	符合	不一定	符合	不一定	符合	符合	有点不符合	不符合	符合	符合	不符合	符合	不符合	符合	符合	有点符合	符合	不符合	符合	有点不符合	符合	完全同意	完全同意	完全同意	完全同意	有些不同意	有些不同意	中立	完全同意	中立	完全同意	完全同意	完全同意
137	女	高一	是	符合	有点不符合	符合	符合	符合	符合	不一定	有点符合	有点不符合	有点不符合	符合	不符合	符合	有点符合	不符合	符合	不符合	符合	不符合	非常不符合	不符合	符合	符合	非常不符合	非常不符合	非常不符合	有点符合	符合	不符合	符合	非常不符合	不符合	非常不符合	符合	完全同意	完全同意	完全同意	完全同意	完全不同意	有些同意	完全同意	完全同意	有些同意	完全同意	完全同意	完全同意
138	女	高一	是	非常符合	不一定	符合	符合	不符合	有点符合	不符合	符合	有点不符合	有点符合	符合	不一定	符合	有点符合	有点不符合	非常符合	有点不符合	有点符合	不符合	有点不符合	有点不符合	有点符合	有点符合	不符合	有点不符合	不一定	非常符合	有点符合	不一定	有点符合	不符合	不一定	不符合	有点符合	有些同意	中立	中立	有些同意	有些不同意	有些同意	有些同意	中立	中立	有些同意	中立	有些同意
139	男	高一	是	非常符合	符合	符合	非常符合	符合	非常符合	符合	非常符合	符合	有点符合	非常符合	符合	非常符合	符合	不一定	符合	不一定	符合	有点符合	有点不符合	不一定	符合	符合	有点不符合	有点符合	不符合	不一定	有点符合	不一定	非常符合	非常不符合	非常符合	非常不符合	非常符合	完全同意	完全同意	中立	有些不同意	有些不同意	中立	有些同意	完全同意	有些不同意	完全同意	完全同意	完全同意
140	男	高一	是	符合	不符合	符合	符合	不符合	有点符合	有点不符合	有点符合	有点不符合	有点符合	有点符合	不一定	有点符合	有点符合	不一定	不一定	不一定	不一定	不一定	不一定	不一定	有点符合	有点符合	不一定	有点符合	有点不符合	不一定	有点符合	有点符合	有点符合	有点不符合	符合	不一定	非常符合	有些同意	有些同意	完全同意	中立	中立	中立	有些同意	有些同意	有些同意	有些同意	有些同意	有些同意
141	男	高一	是	符合	不符合	符合	符合	不符合	符合	不符合	符合	不符合	不符合	符合	不符合	符合	符合	不符合	符合	不符合	符合	不符合	不符合	不符合	符合	符合	不符合	不符合	不符合	不符合	符合	不符合	符合	不符合	符合	不符合	符合	完全同意	完全同意	中立	有些同意	完全不同意	有些同意	有些同意	完全同意	有些同意	完全同意	完全同意	完全同意
142	女	高一	是	符合	不符合	非常符合	非常符合	非常不符合	非常符合	非常不符合	非常符合	非常不符合	非常不符合	非常符合	非常不符合	非常符合	非常符合	非常不符合	非常符合	非常不符合	非常符合	非常不符合	非常不符合	非常不符合	非常符合	非常符合	非常不符合	非常不符合	非常不符合	非常符合	非常符合	不一定	非常符合	非常不符合	非常符合	非常不符合	非常符合	完全同意	完全同意	完全同意	完全同意	完全不同意	完全同意	完全同意	完全同意	完全同意	完全同意	完全同意	完全同意
143	女	高一	不是	符合	不一定	有点符合	符合	不符合	有点符合	不符合	符合	不符合	不符合	符合	不符合	符合	符合	不符合	符合	不符合	符合	有点符合	有点符合	不符合	符合	非常符合	非常不符合	不符合	不符合	符合	符合	有点符合	符合	不符合	符合	不符合	非常符合	完全同意	中立	有些同意	完全同意	完全不同意	有些同意	完全同意	完全同意	中立	完全同意	完全同意	完全同意
144	女	高一	是	符合	不一定	符合	符合	不一定	符合	不符合	符合	不符合	不符合	符合	不符合	符合	符合	不符合	符合	不符合	符合	不一定	不符合	不符合	符合	符合	不符合	不符合	不符合	符合	符合	符合	符合	不符合	符合	不符合	符合	完全同意	完全同意	完全同意	完全同意	有些不同意	完全同意	完全同意	完全同意	完全同意	完全同意	完全同意	完全同意
145	男	高一	是	非常符合	非常不符合	非常符合	非常符合	非常不符合	非常符合	非常不符合	非常符合	非常不符合	非常不符合	非常符合	非常不符合	非常符合	非常符合	非常不符合	有点符合	非常不符合	符合	有点符合	不符合	不符合	非常符合	非常符合	不符合	有点不符合	不符合	符合	非常符合	不符合	符合	不符合	符合	有点不符合	非常符合	完全同意	完全同意	有些不同意	完全同意	完全不同意	中立	完全同意	完全同意	完全同意	完全同意	完全同意	完全同意
146	男	高一	是	符合	不一定	符合	符合	有点不符合	有点符合	不符合	符合	不一定	有点不符合	符合	不一定	符合	符合	不符合	符合	不符合	非常符合	不一定	不符合	非常不符合	符合	符合	非常不符合	不一定	有点不符合	符合	符合	有点符合	符合	非常不符合	有点符合	有点符合	符合	完全同意	完全同意	有些同意	有些同意	完全不同意	有些同意	有些同意	中立	有些同意	完全同意	完全不同意	完全同意
147	女	高一	不是	非常符合	不一定	符合	非常符合	不符合	非常符合	不符合	符合	不一定	不一定	非常符合	不一定	符合	符合	不一定	符合	不符合	符合	不一定	不一定	不一定	符合	符合	不符合	不一定	不一定	符合	符合	符合	符合	不一定	非常符合	不一定	非常符合	完全同意	完全同意	完全同意	完全同意	完全不同意	完全同意	完全同意	完全同意	完全同意	完全同意	完全同意	完全同意
148	女	高一	是	非常符合	非常不符合	非常符合	非常符合	非常不符合	非常符合	非常不符合	非常符合	非常不符合	非常不符合	非常符合	非常不符合	非常符合	非常符合	非常不符合	非常符合	非常不符合	非常符合	不一定	非常不符合	不一定	非常符合	非常符合	非常不符合	非常不符合	非常不符合	不一定	非常符合	非常符合	非常符合	非常不符合	非常符合	非常不符合	非常符合	完全同意	完全同意	完全同意	完全同意	中立	中立	中立	完全同意	中立	中立	完全同意	完全同意
149	女	高一	不是	非常符合	非常不符合	非常符合	非常符合	不符合	非常符合	非常不符合	非常符合	非常不符合	非常不符合	符合	非常不符合	非常符合	非常符合	非常不符合	符合	非常不符合	非常符合	非常不符合	非常不符合	非常不符合	非常符合	非常符合	非常不符合	非常不符合	非常不符合	非常符合	非常符合	非常不符合	非常符合	非常不符合	符合	非常不符合	非常符合	完全同意	有些同意	有些同意	中立	完全同意	中立	完全同意	完全同意	中立	完全同意	完全同意	有些同意
150	男	高一	是	符合	非常不符合	非常符合	非常符合	非常不符合	非常符合	非常不符合	非常符合	不一定	有点不符合	符合	不一定	符合	符合	有点不符合	符合	有点不符合	有点符合	不一定	不一定	不一定	符合	符合	有点不符合	不一定	不一定	不一定	符合	有点不符合	符合	有点不符合	符合	不一定	符合	完全同意	完全同意	完全同意	完全同意	有些不同意	有些同意	中立	有些同意	中立	中立	中立	中立
151	男	高一	是	符合	不符合	符合	符合	不符合	符合	不符合	符合	不符合	不符合	符合	不符合	符合	符合	不符合	符合	不符合	符合	不符合	不符合	不符合	符合	符合	不符合	不符合	不符合	符合	符合	不符合	符合	不符合	符合	不符合	符合	完全同意	完全同意	有些不同意	有些不同意	完全不同意	中立	完全同意	有些同意	有些同意	中立	有些不同意	完全同意
152	男	高一	是	非常符合	非常符合	非常符合	非常符合	非常符合	非常符合	非常符合	非常符合	非常符合	非常符合	非常符合	非常符合	非常符合	非常符合	非常符合	非常符合	非常符合	非常符合	非常符合	非常符合	非常符合	非常符合	非常符合	非常符合	非常符合	非常符合	非常符合	非常符合	非常符合	非常符合	非常符合	非常符合	非常符合	非常符合	完全同意	完全同意	完全同意	完全同意	完全同意	完全同意	完全同意	完全同意	完全同意	完全同意	完全同意	完全同意
153	女	高一	是	符合	不符合	符合	非常符合	非常不符合	非常符合	不符合	非常符合	不符合	不符合	符合	不符合	符合	符合	不符合	符合	不符合	符合	不一定	不符合	不符合	符合	符合	不符合	不符合	不符合	符合	符合	不一定	符合	不一定	符合	不符合	符合	完全同意	完全同意	完全同意	完全同意	完全不同意	完全同意	完全同意	完全同意	完全同意	完全同意	完全同意	完全同意
154	男	高一	是	符合	不符合	符合	符合	不符合	符合	不符合	符合	不符合	不符合	符合	不符合	符合	符合	不符合	符合	不符合	符合	符合	不符合	不符合	符合	符合	不符合	不符合	不符合	符合	符合	不符合	符合	不符合	符合	不符合	符合	有些同意	有些同意	中立	有些不同意	完全不同意	有些不同意	有些不同意	有些不同意	有些不同意	有些同意	有些同意	有些同意
155	女	高一	是	非常符合	非常不符合	非常符合	非常符合	非常不符合	非常符合	非常不符合	非常符合	非常不符合	非常不符合	非常符合	非常不符合	非常符合	非常符合	非常不符合	非常符合	非常不符合	非常符合	非常不符合	非常不符合	非常不符合	非常符合	非常符合	非常不符合	非常不符合	非常不符合	非常不符合	非常符合	不一定	非常符合	非常不符合	非常符合	非常不符合	非常符合	完全同意	完全同意	完全同意	完全同意	完全同意	完全同意	完全同意	完全同意	完全同意	完全同意	完全同意	完全同意
156	男	高一	不是	符合	不符合	非常符合	非常符合	非常不符合	非常符合	非常不符合	非常符合	非常不符合	非常不符合	非常符合	不符合	不一定	非常符合	非常不符合	非常符合	非常不符合	非常符合	非常不符合	非常不符合	非常不符合	非常符合	非常符合	非常不符合	非常不符合	不符合	非常符合	非常符合	不符合	非常符合	非常不符合	非常符合	非常不符合	非常符合	完全同意	完全同意	完全同意	完全同意	完全不同意	完全同意	完全同意	完全同意	完全同意	完全同意	完全同意	完全同意
157	女	高一	不是	符合	不符合	符合	符合	有点不符合	符合	不符合	符合	不一定	有点不符合	符合	不符合	符合	符合	不符合	符合	不符合	不一定	不符合	不符合	不符合	符合	有点符合	有点不符合	符合	不符合	符合	符合	不符合	符合	不符合	符合	不符合	符合	完全同意	完全同意	完全同意	有些同意	完全不同意	有些同意	有些同意	完全同意	中立	有些同意	中立	中立
158	女	高一	是	非常符合	不一定	符合	非常符合	不符合	符合	不符合	符合	不符合	不符合	符合	不符合	非常符合	符合	不符合	非常符合	不符合	符合	不符合	不一定	不符合	非常符合	非常符合	不符合	不符合	不符合	符合	非常符合	不符合	非常符合	符合	符合	不符合	非常符合	完全同意	完全同意	完全同意	完全同意	完全不同意	有些同意	完全同意	完全不同意	有些同意	完全同意	完全同意	完全同意
159	男	高一	是	非常符合	有点不符合	符合	非常符合	非常不符合	非常符合	非常不符合	非常符合	不一定	非常不符合	非常符合	非常不符合	非常符合	非常符合	非常不符合	非常符合	非常不符合	非常符合	非常符合	不一定	不一定	不一定	非常符合	不一定	不一定	不一定	不一定	不一定	有点符合	符合	符合	非常符合	非常符合	非常符合	完全同意	完全同意	完全同意	完全同意	完全同意	完全同意	完全同意	完全同意	完全同意	完全同意	完全同意	完全同意
160	女	高一	是	非常符合	非常符合	非常符合	非常符合	非常符合	非常符合	非常符合	非常符合	非常符合	非常符合	非常符合	非常符合	非常符合	非常符合	非常符合	非常符合	有点符合	有点符合	符合	非常不符合	非常不符合	非常符合	非常符合	不符合	非常不符合	非常不符合	非常不符合	非常符合	非常不符合	非常符合	非常不符合	非常符合	不符合	非常符合	完全同意	完全同意	完全同意	完全同意	完全不同意	中立	中立	有些同意	中立	中立	中立	中立
161	女	高一	不是	符合	不一定	符合	符合	有点不符合	符合	符合	符合	不一定	不一定	不一定	不一定	不一定	不一定	不一定	有点符合	有点符合	不一定	不一定	不一定	不一定	不一定	不一定	不一定	有点符合	不一定	有点不符合	不一定	不一定	不一定	有点符合	有点不符合	有点符合	不一定	中立	有些不同意	中立	中立	中立	中立	中立	中立	有些同意	有些不同意	中立	中立
162	男	高一	不是	有点符合	非常不符合	非常符合	有点符合	不符合	非常符合	不一定	非常符合	非常不符合	不一定	符合	有点不符合	不一定	符合	非常不符合	符合	不一定	符合	不一定	不符合	有点不符合	不一定	符合	非常不符合	有点不符合	非常不符合	不一定	符合	不一定	符合	不符合	符合	不一定	符合	完全同意	完全同意	完全同意	中立	有些不同意	有些不同意	有些不同意	完全同意	完全不同意	完全同意	完全同意	完全同意
163	女	高一	是	符合	不一定	有点符合	非常符合	不符合	有点符合	有点不符合	符合	符合	有点不符合	非常符合	有点不符合	符合	有点符合	有点符合	不一定	不一定	符合	非常符合	不一定	不一定	不符合	符合	不一定	不一定	有点符合	不一定	非常符合	符合	有点符合	非常不符合	有点不符合	有点符合	不一定	中立	中立	有些同意	中立	中立	有些不同意	中立	中立	中立	有些同意	中立	完全同意
164	女	高一	是	有点符合	有点符合	有点符合	非常符合	不一定	有点不符合	不符合	非常符合	有点符合	有点不符合	符合	非常不符合	符合	非常符合	非常不符合	符合	有点不符合	符合	符合	不符合	不符合	符合	非常符合	不符合	不一定	不符合	不符合	符合	不符合	非常符合	不符合	不符合	符合	符合	有些同意	完全同意	中立	有些不同意	有些不同意	有些同意	有些同意	中立	有些同意	中立	有些同意	有些同意
165	男	高一	是	非常符合	非常不符合	符合	符合	非常不符合	符合	非常不符合	符合	非常不符合	非常不符合	符合	非常不符合	符合	符合	非常不符合	符合	非常不符合	符合	非常不符合	非常不符合	非常不符合	符合	符合	非常不符合	非常不符合	非常不符合	非常不符合	符合	非常不符合	符合	非常不符合	符合	非常不符合	符合	完全同意	完全同意	完全同意	完全同意	完全不同意	有些同意	完全同意	完全同意	有些同意	完全同意	完全同意	完全同意
166	女	高一	是	符合	不符合	符合	符合	不符合	非常符合	不符合	符合	不符合	不符合	符合	不符合	符合	符合	不符合	符合	不符合	符合	不符合	不符合	不符合	符合	符合	不符合	不符合	不符合	符合	符合	符合	符合	不符合	非常符合	不符合	非常符合	完全同意	完全同意	完全同意	完全同意	有些不同意	完全同意	完全同意	完全同意	完全同意	完全同意	完全同意	完全同意
167	女	高一	不是	符合	不符合	符合	符合	非常不符合	符合	不符合	符合	不符合	不符合	非常符合	非常不符合	符合	非常符合	非常不符合	符合	不符合	非常符合	非常不符合	非常不符合	非常不符合	符合	非常符合	非常不符合	不符合	符合	有点不符合	符合	不符合	符合	非常不符合	符合	非常不符合	非常符合	完全同意	完全同意	完全同意	完全同意	完全不同意	中立	完全同意	完全同意	中立	完全同意	完全同意	完全同意
168	女	高一	是	有点符合	不一定	有点不符合	非常符合	不符合	有点不符合	有点不符合	有点符合	非常不符合	非常不符合	非常符合	不一定	符合	有点不符合	有点符合	符合	有点不符合	符合	不符合	有点不符合	非常不符合	有点符合	有点不符合	非常不符合	有点不符合	不符合	不一定	有点符合	不一定	不一定	不符合	符合	不符合	符合	完全同意	完全同意	中立	有些不同意	完全不同意	中立	完全不同意	完全同意	有些不同意	完全同意	完全同意	完全同意
169	女	高一	不是	非常符合	不符合	有点符合	有点符合	有点不符合	符合	不符合	符合	不符合	不符合	符合	不符合	符合	符合	不符合	符合	不符合	符合	不符合	不符合	有点不符合	符合	符合	不符合	不符合	不符合	符合	符合	不符合	符合	不符合	符合	不符合	符合	完全同意	完全同意	完全同意	完全同意	完全不同意	有些同意	完全同意	完全同意	有些不同意	有些同意	完全同意	完全同意
170	女	高一	是	符合	不符合	符合	有点符合	不符合	符合	不符合	符合	不符合	不符合	符合	不符合	有点符合	有点符合	不一定	符合	不符合	有点符合	有点符合	不一定	不一定	符合	符合	不符合	不符合	不符合	有点符合	符合	符合	符合	有点符合	符合	有点不符合	符合	完全同意	完全同意	有些同意	有些同意	有些不同意	中立	有些同意	完全同意	中立	完全同意	完全同意	完全同意
171	女	高一	是	符合	非常不符合	符合	非常符合	不符合	有点符合	不符合	符合	不符合	不符合	符合	不符合	符合	符合	不符合	符合	不符合	符合	不符合	不符合	不符合	符合	符合	不符合	不符合	不符合	符合	符合	有点符合	符合	不符合	符合	不符合	符合	完全同意	完全同意	完全同意	完全同意	完全不同意	完全同意	完全同意	完全同意	中立	完全同意	完全同意	完全同意
172	男	高一	是	符合	符合	非常符合	非常符合	符合	非常符合	不符合	符合	不符合	不符合	符合	不符合	符合	符合	不符合	非常符合	不符合	符合	不符合	不符合	不符合	符合	符合	有点不符合	有点不符合	非常不符合	非常符合	符合	不一定	符合	不一定	符合	不符合	符合	中立	中立	中立	中立	中立	中立	中立	中立	中立	中立	中立	中立
173	男	高一	是	符合	不符合	符合	符合	非常不符合	符合	不符合	符合	不符合	不符合	符合	不符合	符合	符合	不符合	符合	不符合	不一定	有点不符合	不符合	有点不符合	符合	符合	不符合	符合	不符合	不符合	符合	不一定	符合	不一定	符合	不符合	符合	有些同意	有些同意	有些同意	有些同意	有些不同意	中立	有些同意	有些同意	中立	有些不同意	有些同意	有些同意
174	男	高一	是	非常符合	非常不符合	非常符合	非常符合	非常不符合	非常符合	非常不符合	非常符合	非常不符合	非常不符合	非常符合	非常不符合	非常符合	非常符合	非常不符合	非常符合	非常不符合	非常符合	非常不符合	非常不符合	非常不符合	非常符合	非常符合	非常不符合	非常不符合	非常不符合	非常符合	非常符合	非常符合	非常符合	非常不符合	非常符合	非常不符合	非常符合	完全同意	完全同意	完全同意	有些不同意	完全不同意	有些同意	完全同意	完全同意	有些同意	有些同意	有些同意	有些同意
175	女	高一	是	有点不符合	有点符合	不一定	有点符合	不一定	不一定	不一定	符合	有点符合	不一定	有点不符合	有点符合	不符合	有点符合	不一定	不一定	不一定	不一定	不一定	不一定	有点符合	不一定	不一定	有点符合	有点不符合	不一定	不一定	有点符合	不一定	有点符合	不一定	符合	有点符合	有点不符合	有些不同意	有些同意	中立	中立	中立	中立	中立	中立	中立	中立	中立	中立
176	女	高一	是	符合	非常不符合	非常符合	符合	不符合	符合	不符合	非常符合	不符合	非常不符合	符合	不符合	非常符合	非常符合	不符合	符合	不符合	非常符合	有点不符合	不符合	不符合	符合	非常符合	不符合	不符合	不符合	符合	非常符合	有点符合	符合	有点符合	有点符合	不一定	非常符合	完全同意	中立	有些同意	中立	中立	有些同意	有些同意	完全同意	中立	中立	有些同意	有些同意
177	女	高一	是	非常符合	非常不符合	非常符合	非常符合	不符合	不符合	非常不符合	非常符合	不符合	非常不符合	符合	不符合	符合	符合	非常不符合	非常符合	非常不符合	非常符合	非常不符合	非常不符合	非常不符合	非常符合	非常符合	非常不符合	非常不符合	非常不符合	非常符合	非常符合	不符合	符合	非常不符合	符合	非常不符合	符合	有些同意	有些同意	有些同意	有些同意	完全不同意	有些同意	有些同意	完全同意	有些同意	有些同意	有些同意	有些同意
178	女	高一	是	符合	有点不符合	符合	符合	不符合	不一定	不符合	符合	不一定	不一定	符合	不一定	符合	不一定	不一定	有点符合	有点不符合	符合	有点不符合	不符合	不符合	符合	符合	不符合	不符合	不符合	符合	符合	不一定	符合	有点不符合	不一定	不符合	符合	完全同意	完全同意	有些同意	中立	完全不同意	中立	有些同意	完全同意	中立	完全同意	完全同意	完全同意
179	女	高一	不是	非常符合	非常不符合	非常符合	非常符合	非常不符合	非常符合	非常不符合	非常符合	非常不符合	非常不符合	非常符合	非常不符合	非常符合	非常符合	不一定	非常符合	非常不符合	非常符合	不一定	非常符合	有点不符合	非常符合	非常符合	非常不符合	有点不符合	不符合	非常符合	非常符合	非常符合	非常符合	非常不符合	非常符合	非常符合	非常符合	完全同意	完全同意	完全同意	有些同意	完全不同意	中立	完全同意	中立	中立	完全同意	有些同意	完全同意
180	女	高一	是	符合	非常不符合	非常符合	非常符合	非常不符合	符合	非常不符合	非常符合	非常不符合	非常不符合	非常符合	非常不符合	非常符合	非常符合	非常不符合	非常符合	非常不符合	非常符合	非常不符合	非常不符合	非常不符合	非常符合	非常符合	非常不符合	非常不符合	非常不符合	非常符合	非常符合	非常符合	非常符合	非常不符合	符合	非常不符合	非常符合	完全同意	完全同意	有些同意	中立	中立	有些同意	有些同意	有些同意	中立	有些同意	有些同意	完全同意
181	男	高一	是	符合	不符合	非常符合	符合	非常不符合	非常符合	非常不符合	非常符合	非常不符合	非常不符合	非常符合	非常不符合	非常符合	非常符合	非常不符合	非常符合	有点不符合	非常符合	不一定	非常不符合	非常不符合	非常符合	非常符合	非常不符合	非常不符合	非常不符合	不一定	非常符合	有点符合	有点符合	有点不符合	非常符合	有点不符合	符合	完全同意	完全同意	完全同意	完全同意	完全同意	完全同意	完全同意	完全同意	完全同意	完全同意	完全同意	完全同意
182	男	高一	是	不一定	不一定	不一定	不一定	不一定	不一定	不一定	不一定	不一定	不一定	不一定	不一定	不一定	不一定	不一定	不一定	不一定	不一定	不一定	不一定	不一定	不一定	不一定	不一定	不一定	不一定	不一定	不一定	不一定	不一定	不一定	不一定	不一定	不一定	中立	中立	中立	中立	中立	中立	中立	中立	中立	中立	中立	中立
183	男	高一	不是	符合	不符合	符合	符合	有点不符合	符合	有点不符合	符合	有点不符合	有点不符合	符合	不符合	有点符合	符合	有点不符合	符合	有点不符合	符合	有点不符合	有点不符合	有点不符合	有点符合	符合	不符合	不符合	不符合	不符合	符合	不符合	符合	不符合	符合	符合	符合	完全同意	完全同意	有些同意	中立	有些不同意	有些同意	有些同意	有些同意	有些同意	有些同意	有些同意	有些同意
184	男	高一	是	非常符合	非常不符合	符合	非常符合	非常不符合	非常符合	非常不符合	符合	不一定	非常不符合	符合	不符合	非常符合	非常符合	不符合	非常符合	非常不符合	符合	符合	不符合	不符合	符合	符合	有点不符合	有点不符合	不一定	符合	符合	符合	符合	非常不符合	符合	有点符合	符合	完全同意	完全同意	中立	中立	有些不同意	有些同意	中立	中立	中立	有些同意	有些同意	有些同意
185	女	高一	不是	非常符合	有点不符合	非常符合	非常符合	非常不符合	不一定	非常不符合	非常符合	非常不符合	非常不符合	非常符合	非常不符合	非常符合	非常符合	非常不符合	非常符合	非常不符合	非常符合	非常不符合	非常不符合	非常不符合	非常符合	非常符合	非常不符合	非常不符合	非常不符合	非常符合	非常符合	非常不符合	非常符合	非常不符合	符合	非常不符合	非常符合	完全同意	完全同意	完全同意	完全同意	完全不同意	中立	完全同意	完全同意	中立	完全同意	完全同意	完全同意
186	女	高一	是	有点符合	有点符合	有点符合	有点符合	有点符合	有点符合	有点符合	有点符合	有点符合	有点符合	有点符合	有点符合	有点符合	有点符合	有点符合	有点符合	有点符合	有点符合	有点符合	有点符合	有点符合	有点符合	有点符合	有点符合	有点符合	有点符合	有点符合	有点符合	有点符合	有点符合	有点符合	有点符合	有点符合	有点符合	中立	中立	中立	中立	中立	中立	中立	中立	中立	中立	中立	中立
187	女	高一	是	符合	不一定	符合	符合	有点不符合	非常符合	不一定	非常符合	不一定	有点符合	符合	不符合	符合	符合	有点不符合	符合	不一定	符合	符合	不一定	有点符合	有点符合	符合	有点不符合	不符合	不一定	符合	符合	有点不符合	符合	不符合	非常符合	不一定	符合	完全同意	完全同意	有些同意	有些同意	有些不同意	中立	有些同意	完全同意	有些同意	完全同意	完全同意	完全同意
188	女	高一	是	符合	非常不符合	非常符合	非常符合	非常不符合	有点符合	不一定	非常符合	非常不符合	不符合	非常符合	非常不符合	非常符合	非常符合	非常不符合	非常符合	不符合	非常符合	不一定	非常不符合	非常不符合	符合	非常符合	不符合	有点不符合	有点不符合	不一定	非常符合	不一定	不一定	不一定	符合	不符合	符合	完全同意	完全同意	有些同意	有些同意	有些同意	有些不同意	有些同意	完全同意	有些同意	有些同意	有些同意	完全同意
189	女	高一	是	符合	不符合	符合	符合	非常不符合	符合	不符合	符合	不符合	不符合	符合	不符合	符合	符合	非常不符合	符合	不符合	符合	不符合	不符合	不符合	符合	符合	不符合	不符合	非常不符合	符合	符合	不符合	符合	不符合	符合	不符合	符合	完全同意	完全同意	完全同意	完全同意	完全同意	完全同意	完全同意	完全同意	完全同意	完全同意	完全同意	完全同意
190	女	高一	是	符合	有点不符合	非常符合	非常符合	非常不符合	符合	非常不符合	有点不符合	非常不符合	非常不符合	符合	有点不符合	非常符合	有点不符合	非常不符合	非常符合	有点不符合	符合	不符合	非常不符合	非常不符合	非常符合	非常符合	不符合	不符合	非常不符合	符合	非常符合	不符合	符合	不符合	符合	非常不符合	符合	完全同意	有些同意	完全同意	完全同意	有些不同意	有些不同意	有些同意	中立	有些不同意	有些同意	有些同意	完全同意
191	男	高一	是	符合	不符合	符合	非常符合	不符合	不符合	不符合	符合	不符合	不符合	符合	不符合	不符合	符合	不符合	符合	不符合	符合	不符合	不符合	不符合	符合	符合	不符合	不符合	不符合	不符合	符合	不符合	符合	不符合	不符合	不符合	符合	中立	有些同意	完全同意	有些同意	完全同意	完全不同意	完全同意	完全同意	完全同意	完全同意	完全同意	完全同意
192	男	高一	是	有点符合	不符合	非常符合	有点符合	不符合	有点不符合	不符合	有点符合	不符合	有点不符合	不一定	有点不符合	有点符合	有点符合	不一定	不一定	不符合	不一定	有点不符合	不一定	不一定	有点不符合	有点不符合	非常不符合	有点不符合	不一定	不一定	不一定	有点不符合	有点符合	不符合	不符合	有点不符合	有点符合	完全同意	完全同意	中立	有些不同意	有些不同意	中立	有些同意	有些同意	中立	有些同意	中立	中立
193	女	高一	是	有点不符合	不一定	不一定	符合	不符合	非常符合	有点不符合	有点符合	不一定	不符合	非常符合	不一定	非常符合	不一定	非常不符合	非常符合	非常不符合	非常符合	有点不符合	非常不符合	非常不符合	不一定	有点符合	非常不符合	非常不符合	非常不符合	不一定	不一定	不一定	非常符合	不符合	非常符合	不一定	非常符合	完全同意	完全同意	有些同意	有些同意	完全不同意	完全同意	完全同意	完全同意	完全同意	完全同意	完全同意	完全同意
194	男	高一	是	符合	非常不符合	符合	符合	非常不符合	符合	非常不符合	符合	非常不符合	非常不符合	符合	非常不符合	符合	符合	非常不符合	符合	非常不符合	符合	符合	非常不符合	非常不符合	符合	符合	非常不符合	符合	非常不符合	符合	符合	非常不符合	符合	非常不符合	符合	非常不符合	符合	完全同意	完全同意	完全同意	完全同意	完全不同意	有些同意	完全同意	完全同意	有些同意	有些同意	有些同意	有些同意
195	男	高一	是	有点符合	有点符合	有点符合	有点符合	有点符合	有点符合	有点符合	有点符合	有点符合	有点符合	有点符合	有点符合	有点符合	有点符合	有点符合	有点符合	有点符合	有点符合	有点符合	有点符合	有点符合	有点符合	有点符合	有点符合	有点符合	有点符合	有点符合	有点符合	有点符合	有点符合	有点符合	有点符合	有点符合	有点符合	有些同意	有些同意	有些同意	有些同意	有些同意	有些同意	有些同意	有些同意	有些同意	有些同意	有些同意	有些同意
196	女	高一	是	非常符合	非常不符合	非常符合	非常符合	非常不符合	非常符合	非常不符合	非常符合	非常不符合	非常不符合	非常符合	非常不符合	非常不符合	非常符合	非常不符合	非常符合	非常不符合	非常符合	非常不符合	非常不符合	非常不符合	非常符合	非常符合	非常不符合	非常不符合	非常不符合	非常符合	非常不符合	不一定	非常不符合	非常不符合	非常符合	非常不符合	非常符合	完全同意	完全同意	完全同意	完全同意	完全不同意	完全同意	完全同意	完全同意	完全同意	完全同意	完全同意	完全同意
197	女	高一	不是	符合	不符合	符合	符合	不符合	符合	不符合	符合	不符合	不符合	符合	不符合	符合	有点符合	有点符合	有点符合	不符合	符合	不符合	不符合	不符合	符合	符合	不符合	符合	不符合	符合	符合	符合	符合	不符合	符合	不符合	符合	有些同意	有些同意	有些同意	有些同意	有些不同意	有些同意	有些同意	有些同意	有些同意	有些同意	有些同意	有些同意
198	女	高一	不是	符合	不符合	符合	符合	不符合	符合	不符合	符合	不符合	不符合	符合	不符合	符合	符合	不符合	符合	不符合	符合	不符合	不符合	不符合	符合	符合	不符合	不符合	不符合	不符合	符合	符合	符合	不符合	符合	不符合	符合	完全同意	完全同意	完全同意	有些同意	完全不同意	有些同意	有些同意	完全同意	中立	有些同意	完全同意	完全同意
199	男	高一	是	非常符合	非常不符合	非常符合	非常符合	非常不符合	符合	非常不符合	非常符合	不符合	不符合	符合	不符合	符合	符合	不符合	符合	不符合	符合	符合	不符合	不符合	符合	符合	不符合	不符合	不符合	符合	符合	不符合	符合	不符合	符合	不符合	符合	完全同意	完全同意	有些同意	完全同意	有些不同意	中立	完全同意	完全同意	有些同意	完全同意	完全同意	完全同意
200	男	高一	是	符合	不符合	符合	符合	不一定	符合	不一定	符合	符合	不一定	符合	有点符合	符合	符合	有点符合	符合	有点符合	符合	有点符合	不一定	非常符合	符合	符合	有点符合	符合	有点符合	符合	符合	符合	符合	不一定	符合	有点符合	有点符合	完全同意	完全同意	完全同意	完全同意	完全不同意	完全同意	完全同意	完全同意	有些同意	完全同意	完全同意	完全同意
201	女	高一	是	符合	不符合	符合	符合	非常不符合	有点符合	不符合	符合	不符合	不符合	符合	不符合	符合	有点符合	不符合	有点符合	非常不符合	符合	不一定	不符合	不符合	符合	符合	不符合	不符合	不符合	不符合	符合	符合	符合	不符合	符合	不一定	符合	有些同意	有些同意	有些同意	中立	完全不同意	中立	有些同意	有些同意	中立	中立	中立	有些同意
202	男	高一	是	非常符合	非常不符合	非常符合	非常符合	非常不符合	非常符合	非常不符合	非常符合	非常不符合	非常不符合	非常符合	非常不符合	非常符合	非常符合	非常不符合	非常符合	非常不符合	非常符合	非常不符合	非常不符合	非常不符合	非常符合	非常符合	非常不符合	非常不符合	非常不符合	非常符合	非常符合	非常不符合	非常符合	非常不符合	非常符合	非常不符合	非常符合	完全同意	完全同意	完全同意	完全同意	完全不同意	完全不同意	完全同意	完全同意	完全同意	完全不同意	完全同意	完全同意
203	女	高一	是	符合	有点不符合	符合	符合	不符合	非常符合	不符合	符合	不符合	有点不符合	符合	有点不符合	非常符合	有点符合	不符合	符合	不符合	符合	不符合	不符合	有点不符合	符合	符合	不符合	符合	不符合	不符合	符合	有点符合	符合	不符合	符合	有点符合	非常符合	完全同意	完全同意	完全同意	完全同意	完全不同意	完全同意	完全同意	完全同意	完全同意	完全同意	完全同意	完全同意
204	女	高一	是	非常符合	非常不符合	非常符合	非常符合	非常不符合	非常符合	有点符合	非常符合	非常符合	非常不符合	非常符合	不一定	非常符合	不一定	有点符合	有点不符合	有点符合	有点不符合	有点符合	有点不符合	不一定	不一定	不一定	有点不符合	不一定	有点不符合	有点符合	符合	有点符合	有点不符合	不符合	有点符合	不符合	非常符合	完全同意	完全同意	完全同意	有些同意	完全同意	中立	中立	完全同意	中立	中立	中立	中立
205	女	高一	是	非常符合	有点不符合	符合	符合	有点不符合	非常符合	有点不符合	非常符合	不一定	有点不符合	符合	不符合	符合	非常符合	非常不符合	有点符合	有点不符合	符合	有点符合	不符合	不一定	不一定	符合	非常不符合	非常不符合	非常不符合	不一定	不一定	符合	符合	符合	非常符合	不一定	符合	完全同意	完全同意	完全同意	完全同意	中立	有些同意	有些同意	有些同意	有些不同意	中立	完全同意	完全同意
206	男	高一	是	非常符合	非常符合	非常符合	非常符合	非常符合	非常符合	非常符合	非常符合	非常不符合	非常不符合	非常符合	非常符合	非常符合	非常符合	非常不符合	非常符合	非常不符合	非常符合	非常不符合	非常不符合	不符合	非常符合	非常符合	不符合	非常不符合	不符合	非常符合	非常符合	不符合	非常符合	非常不符合	符合	非常不符合	符合	有些同意	完全同意	完全同意	完全同意	完全不同意	中立	有些同意	中立	有些同意	有些同意	完全同意	完全同意
207	男	高一	是	符合	符合	符合	符合	符合	符合	符合	符合	符合	符合	符合	符合	符合	符合	符合	符合	符合	符合	符合	符合	符合	符合	符合	符合	符合	符合	符合	符合	符合	符合	符合	符合	符合	符合	有些同意	有些同意	有些同意	有些同意	中立	中立	中立	中立	中立	中立	中立	中立
208	女	高一	是	非常符合	非常符合	非常符合	非常符合	非常不符合	符合	不符合	有点不符合	不符合	非常不符合	符合	非常不符合	符合	符合	不符合	非常符合	不符合	非常符合	有点不符合	有点不符合	非常不符合	符合	非常符合	非常不符合	不符合	有点不符合	非常符合	符合	不符合	符合	有点不符合	有点不符合	不符合	符合	完全同意	完全同意	中立	中立	完全不同意	有些同意	有些同意	完全同意	有些同意	中立	完全同意	完全同意
209	女	高一	不是	非常符合	非常不符合	非常符合	非常符合	非常不符合	非常符合	非常不符合	非常符合	非常不符合	非常不符合	符合	非常不符合	非常符合	符合	非常不符合	非常符合	非常不符合	符合	非常不符合	非常不符合	非常不符合	非常符合	非常符合	非常不符合	非常不符合	非常不符合	非常符合	非常符合	非常符合	非常符合	非常不符合	非常符合	非常不符合	非常符合	完全同意	完全同意	有些同意	中立	完全不同意	有些同意	完全同意	完全同意	完全同意	完全同意	完全同意	完全同意
210	男	高一	是	非常符合	非常不符合	非常符合	非常符合	非常不符合	非常符合	非常不符合	非常符合	非常不符合	非常不符合	非常符合	非常不符合	非常符合	非常符合	非常不符合	非常符合	非常不符合	非常符合	非常不符合	非常符合	非常不符合	非常符合	非常符合	非常不符合	非常不符合	非常不符合	非常符合	非常符合	不一定	非常符合	非常不符合	非常符合	非常不符合	非常符合	完全同意	完全同意	完全同意	完全同意	完全不同意	完全同意	完全同意	完全同意	完全同意	完全同意	完全同意	完全同意
211	男	高一	是	符合	不一定	符合	符合	不一定	非常符合	不一定	非常符合	不一定	不一定	非常符合	有点符合	不一定	符合	不一定	符合	不一定	有点符合	不一定	不一定	有点符合	非常符合	符合	有点不符合	有点符合	不一定	不一定	符合	不一定	有点符合	不一定	非常符合	不一定	符合	完全同意	完全同意	完全同意	完全同意	完全不同意	有些同意	完全同意	完全同意	完全同意	完全同意	完全同意	完全同意
212	女	高一	是	符合	有点符合	符合	符合	不符合	有点符合	不一定	有点符合	有点符合	不一定	有点符合	有点符合	有点符合	不一定	不一定	有点符合	不一定	不一定	符合	符合	符合	符合	有点不符合	符合	非常符合	不符合	不符合	有点不符合	有点不符合	有点符合	符合	不符合	非常符合	不一定	完全同意	完全同意	完全同意	有些同意	完全不同意	有些同意	有些同意	有些同意	有些同意	有些同意	中立	完全同意
213	男	高一	是	非常符合	非常不符合	非常符合	非常符合	非常不符合	非常符合	不符合	非常符合	不符合	非常不符合	非常符合	不符合	符合	符合	不符合	符合	不符合	符合	不符合	不符合	不符合	符合	符合	不符合	不符合	不符合	不符合	符合	不符合	符合	不符合	非常符合	非常不符合	非常符合	完全同意	完全同意	完全同意	有些同意	完全不同意	完全同意	完全同意	完全同意	完全同意	完全同意	完全同意	完全同意
214	女	高一	是	非常符合	非常不符合	非常符合	非常符合	非常不符合	非常符合	非常不符合	非常符合	非常不符合	非常不符合	非常符合	非常不符合	非常符合	非常符合	非常不符合	非常符合	非常不符合	非常符合	非常不符合	非常符合	非常不符合	非常符合	非常符合	非常不符合	非常不符合	非常不符合	非常符合	非常符合	非常不符合	非常符合	非常不符合	非常不符合	非常不符合	非常符合	完全同意	完全同意	完全同意	完全同意	完全同意	完全同意	完全同意	完全同意	有些同意	完全同意	完全同意	完全同意
215	男	高一	是	有点符合	不一定	有点符合	符合	不符合	不一定	不符合	符合	不符合	不符合	符合	不符合	有点符合	不一定	非常不符合	非常不符合	不符合	符合	不符合	不符合	不符合	非常符合	非常符合	不符合	不符合	非常不符合	符合	符合	符合	符合	非常不符合	不一定	不符合	符合	完全同意	有些同意	中立	有些同意	有些不同意	完全同意	有些同意	有些同意	中立	中立	有些同意	完全同意
216	男	高一	是	符合	不符合	符合	符合	非常不符合	符合	不符合	符合	不符合	非常不符合	符合	不符合	符合	符合	不符合	符合	不符合	符合	不符合	不符合	不符合	符合	符合	非常不符合	不符合	非常不符合	非常符合	非常符合	不符合	符合	不符合	符合	不符合	非常符合	完全同意	完全同意	有些同意	有些同意	完全不同意	中立	有些同意	有些同意	有些同意	中立	完全同意	完全同意
217	男	高一	是	符合	不符合	符合	符合	有点符合	有点符合	不符合	符合	不符合	不符合	符合	不符合	符合	符合	不符合	符合	不符合	符合	有点符合	有点符合	有点符合	有点符合	符合	有点不符合	不符合	不符合	符合	符合	有点符合	符合	不符合	符合	不符合	符合	完全同意	完全同意	中立	中立	有些不同意	中立	中立	完全同意	完全同意	完全同意	完全同意	完全同意
218	女	高一	是	符合	不一定	符合	符合	有点符合	符合	不一定	符合	不一定	不一定	符合	不一定	符合	符合	不一定	符合	不一定	符合	不一定	符合	符合	非常符合	符合	不一定	不一定	有点符合	符合	符合	符合	符合	不一定	符合	不一定	符合	完全同意	完全同意	完全同意	完全同意	完全不同意	中立	有些同意	完全同意	完全同意	完全同意	完全同意	完全同意
219	女	高一	不是	符合	不符合	有点符合	有点符合	有点不符合	不一定	有点符合	不一定	有点符合	不一定	符合	不一定	有点符合	符合	不一定	符合	有点不符合	不一定	有点不符合	不符合	不一定	符合	符合	有点不符合	不符合	非常不符合	有点不符合	非常符合	不一定	符合	有点不符合	不一定	有点不符合	非常符合	有些同意	有些同意	中立	有些不同意	有些不同意	中立	有些同意	有些不同意	中立	中立	中立	有些同意
220	男	高一	是	非常不符合	不一定	不一定	非常不符合	有点不符合	非常不符合	非常不符合	符合	符合	符合	符合	有点不符合	有点符合	有点符合	有点符合	有点符合	有点符合	有点符合	符合	有点符合	有点符合	有点符合	有点符合	有点符合	有点符合	有点符合	有点符合	有点符合	有点符合	有点符合	有点符合	有点符合	有点符合	有点符合	有些同意	有些同意	有些同意	有些同意	有些同意	有些同意	有些同意	有些同意	有些同意	有些同意	有些同意	有些同意
221	男	高一	是	符合	不符合	符合	符合	不符合	符合	不符合	符合	不符合	不符合	符合	不符合	符合	符合	不符合	符合	不符合	符合	不符合	不符合	不符合	符合	符合	不符合	不符合	不符合	不符合	符合	符合	符合	不符合	符合	不符合	符合	完全同意	完全同意	中立	中立	完全不同意	中立	中立	有些不同意	完全同意	完全同意	中立	完全同意
222	男	高一	是	非常符合	非常不符合	非常符合	非常符合	非常符合	非常符合	非常符合	不一定	非常不符合	非常不符合	非常符合	非常不符合	非常符合	非常符合	非常不符合	非常符合	非常不符合	非常符合	有点符合	非常不符合	不一定	非常符合	非常符合	非常不符合	不一定	非常不符合	非常符合	非常符合	非常不符合	非常符合	非常不符合	非常符合	不一定	非常符合	完全同意	完全同意	完全同意	完全同意	有些不同意	完全同意	完全同意	完全同意	中立	完全同意	完全同意	完全同意
223	男	高一	是	非常符合	非常不符合	非常符合	非常符合	不符合	符合	不符合	符合	不符合	不符合	符合	不符合	符合	符合	不符合	符合	不符合	符合	不符合	不符合	不符合	非常符合	符合	不符合	不符合	不符合	符合	符合	不一定	符合	不符合	不一定	不符合	符合	完全同意	完全同意	有些同意	有些同意	完全同意	中立	中立	有些同意	有些同意	完全同意	完全同意	完全同意
224	女	高一	不是	符合	不符合	不一定	有点符合	不一定	有点符合	不符合	不一定	不一定	有点符合	有点符合	有点不符合	符合	非常不符合	非常符合	符合	不符合	非常符合	不符合	有点不符合	不一定	符合	符合	不符合	不一定	不符合	不一定	符合	不一定	符合	不符合	不一定	有点不符合	符合	中立	有些不同意	有些同意	有些不同意	完全同意	有些同意	完全同意	有些同意	中立	完全同意	完全同意	有些同意
225	男	高一	不是	不一定	有点不符合	有点符合	有点符合	不一定	有点不符合	有点不符合	符合	非常不符合	不一定	有点符合	有点不符合	有点不符合	有点不符合	有点不符合	有点符合	有点符合	有点不符合	有点符合	有点不符合	有点不符合	有点不符合	有点符合	有点符合	符合	符合	不符合	不一定	符合	有点符合	不一定	有点符合	有点不符合	不一定	中立	中立	中立	中立	中立	中立	中立	中立	中立	中立	中立	中立
226	女	高一	不是	非常符合	非常不符合	非常符合	非常符合	非常不符合	非常符合	非常不符合	非常符合	非常不符合	非常不符合	非常符合	非常不符合	非常符合	非常符合	非常不符合	非常符合	非常不符合	非常符合	非常不符合	非常不符合	非常不符合	非常符合	非常符合	非常不符合	非常符合	非常不符合	非常符合	非常符合	非常不符合	非常符合	不一定	非常符合	非常不符合	非常符合	有些同意	中立	中立	中立	有些同意	中立	中立	有些同意	中立	有些不同意	中立	中立
227	女	高一	是	非常符合	非常不符合	非常符合	非常符合	非常不符合	非常符合	非常不符合	非常符合	非常不符合	非常符合	非常符合	非常不符合	非常符合	非常符合	非常不符合	非常符合	非常不符合	非常符合	非常不符合	非常不符合	非常不符合	非常符合	非常符合	非常不符合	非常不符合	非常不符合	非常符合	非常符合	非常符合	非常符合	非常不符合	非常符合	非常不符合	非常符合	完全同意	完全同意	完全同意	完全同意	完全不同意	完全同意	完全同意	完全同意	完全同意	完全同意	完全同意	完全同意
228	男	高一	是	有点符合	不符合	有点符合	有点符合	不符合	有点不符合	不一定	不一定	不一定	有点符合	不一定	不一定	不一定	有点符合	不一定	有点符合	有点不符合	有点不符合	不一定	不一定	有点不符合	不一定	有点不符合	有点不符合	不一定	有点不符合	不一定	有点符合	不一定	有点符合	不一定	有点符合	不一定	有点符合	有些同意	有些同意	有些同意	有些不同意	中立	中立	有些同意	有些同意	中立	中立	有些同意	有些同意
229	女	高一	是	符合	不符合	符合	符合	不符合	符合	不符合	符合	不符合	不符合	符合	不符合	符合	符合	不符合	符合	不符合	符合	不符合	不符合	不符合	符合	符合	不符合	不符合	不符合	符合	符合	不符合	符合	不符合	符合	不符合	符合	有些同意	有些同意	有些同意	有些同意	中立	中立	有些同意	中立	有些同意	有些同意	有些同意	有些同意
230	男	高一	是	符合	不符合	符合	符合	不符合	符合	不符合	符合	不符合	不符合	符合	不符合	符合	符合	不符合	符合	不符合	符合	不符合	不符合	不符合	符合	符合	不符合	不符合	不符合	符合	符合	符合	符合	不符合	符合	不符合	符合	有些同意	有些同意	有些同意	有些同意	有些不同意	中立	有些同意	有些同意	中立	有些同意	有些同意	有些同意
231	女	高一	是	符合	有点符合	非常符合	符合	有点符合	非常符合	有点符合	非常符合	有点符合	有点符合	符合	有点符合	有点符合	有点符合	有点符合	有点符合	有点符合	有点符合	有点符合	符合	有点符合	符合	有点符合	符合	有点符合	符合	有点符合	符合	符合	符合	有点符合	有点符合	符合	符合	完全同意	完全同意	完全同意	有些同意	有些不同意	中立	有些同意	有些同意	中立	有些同意	有些同意	有些同意
232	男	高一	是	非常符合	非常不符合	非常符合	非常符合	非常不符合	非常符合	非常不符合	非常符合	非常不符合	非常不符合	非常符合	非常不符合	非常符合	非常符合	非常不符合	非常符合	非常不符合	非常符合	非常不符合	非常不符合	非常不符合	非常符合	非常符合	非常不符合	非常不符合	非常不符合	非常符合	非常符合	非常不符合	非常符合	非常不符合	非常符合	非常不符合	非常符合	完全同意	完全同意	完全同意	完全同意	完全不同意	完全同意	完全同意	完全同意	完全同意	完全同意	完全同意	完全同意
233	女	高一	是	非常符合	不一定	非常符合	非常符合	不一定	非常符合	不一定	符合	不符合	不符合	有点符合	不一定	非常符合	符合	非常不符合	符合	非常不符合	符合	符合	非常不符合	非常不符合	非常符合	非常符合	非常不符合	非常不符合	非常不符合	非常符合	非常符合	非常符合	非常符合	非常不符合	非常符合	非常符合	非常符合	完全同意	完全同意	完全同意	有些同意	完全不同意	有些同意	有些同意	完全同意	有些同意	完全同意	有些同意	完全同意
234	男	高一	是	非常符合	非常不符合	非常符合	非常符合	非常不符合	非常符合	非常不符合	非常符合	非常不符合	非常不符合	非常符合	非常不符合	符合	非常符合	非常不符合	非常符合	非常不符合	非常符合	非常不符合	非常不符合	非常不符合	非常符合	非常符合	非常不符合	非常不符合	非常不符合	非常符合	非常符合	非常不符合	非常符合	非常不符合	非常符合	非常不符合	非常符合	完全同意	完全同意	完全同意	有些同意	完全不同意	有些同意	完全同意	完全同意	完全同意	完全同意	完全同意	完全同意
235	男	高一	是	非常符合	非常不符合	非常符合	非常符合	非常不符合	非常符合	非常不符合	非常符合	非常不符合	非常不符合	非常符合	非常不符合	非常符合	非常符合	非常不符合	非常符合	非常不符合	非常符合	非常不符合	非常不符合	非常不符合	非常符合	非常符合	非常不符合	非常不符合	非常不符合	非常不符合	非常符合	非常符合	非常符合	非常符合	非常符合	非常不符合	非常符合	完全同意	完全同意	完全同意	完全同意	完全不同意	中立	完全同意	完全同意	中立	完全同意	完全同意	完全同意
236	男	高一	不是	有点符合	不一定	不一定	有点符合	有点符合	有点符合	不一定	不一定	有点符合	符合	有点符合	不一定	有点符合	有点符合	有点符合	不一定	不一定	有点符合	有点符合	有点符合	符合	有点符合	不一定	符合	不一定	有点符合	不一定	有点符合	不一定	不一定	不一定	有点符合	有点不符合	不一定	中立	中立	有些不同意	中立	中立	有些不同意	中立	有些不同意	有些不同意	中立	中立	中立
237	男	高一	不是	非常符合	非常不符合	非常符合	非常符合	非常不符合	非常符合	非常不符合	非常符合	非常不符合	非常不符合	非常符合	非常不符合	非常符合	非常符合	非常不符合	非常符合	非常不符合	非常符合	非常不符合	非常不符合	非常不符合	非常符合	非常符合	非常不符合	非常不符合	非常不符合	不一定	非常符合	非常符合	非常符合	不一定	非常符合	非常不符合	非常符合	完全同意	完全同意	完全同意	中立	中立	中立	中立	中立	中立	中立	中立	中立
238	女	高一	不是	符合	非常不符合	非常符合	符合	不符合	非常符合	不符合	符合	不符合	不符合	符合	不符合	符合	符合	不符合	符合	不符合	符合	不符合	不符合	不符合	符合	符合	不符合	不符合	非常不符合	符合	符合	符合	符合	不符合	符合	不符合	符合	完全同意	完全同意	有些同意	有些同意	完全不同意	有些同意	有些同意	完全同意	有些同意	完全同意	完全同意	完全同意
239	女	高一	是	非常符合	非常不符合	非常符合	非常符合	非常不符合	非常符合	非常不符合	非常符合	非常不符合	非常不符合	非常符合	非常不符合	非常符合	非常符合	非常不符合	非常符合	非常不符合	非常符合	非常不符合	非常不符合	非常不符合	非常符合	非常符合	非常不符合	非常不符合	非常不符合	非常符合	非常符合	非常符合	非常符合	非常不符合	非常符合	非常不符合	非常符合	完全同意	完全同意	完全同意	完全同意	完全不同意	中立	完全同意	完全同意	中立	有些同意	有些同意	完全同意
240	男	高一	是	非常符合	非常不符合	非常符合	非常符合	非常不符合	符合	非常不符合	符合	不一定	不符合	非常符合	不符合	非常符合	非常符合	非常不符合	非常符合	不一定	符合	不符合	不符合	不符合	符合	符合	不符合	符合	不符合	符合	非常符合	有点符合	符合	不一定	非常符合	非常不符合	非常符合	完全同意	完全同意	完全同意	有些同意	完全不同意	中立	完全同意	完全同意	中立	完全同意	完全同意	完全同意
241	男	高一	不是	非常符合	非常不符合	非常符合	非常符合	有点不符合	非常符合	不符合	非常符合	不符合	非常不符合	非常符合	不符合	符合	符合	不符合	符合	不一定	非常符合	有点符合	不符合	不符合	符合	符合	不符合	不符合	不符合	符合	符合	符合	符合	不符合	符合	不符合	符合	完全同意	完全同意	有些同意	有些同意	完全不同意	完全同意	完全同意	完全同意	有些同意	有些同意	完全同意	完全同意
242	女	高一	不是	非常符合	非常不符合	非常符合	非常符合	非常不符合	非常符合	非常不符合	符合	非常不符合	非常不符合	非常符合	非常不符合	非常符合	非常符合	非常不符合	非常符合	非常不符合	非常符合	非常不符合	非常不符合	非常不符合	符合	非常符合	非常不符合	非常不符合	非常不符合	非常符合	非常符合	不符合	非常不符合	非常不符合	非常符合	非常不符合	非常符合	完全同意	中立	有些同意	中立	有些不同意	中立	有些同意	有些不同意	有些同意	有些同意	有些不同意	中立
243	女	高一	是	符合	不符合	符合	符合	不符合	符合	不符合	符合	不符合	不符合	符合	不符合	符合	符合	符合	符合	符合	符合	符合	符合	符合	符合	符合	符合	符合	符合	符合	符合	符合	符合	符合	符合	符合	符合	完全同意	完全同意	中立	有些同意	中立	有些同意	中立	有些同意	有些同意	完全同意	完全同意	有些同意
244	男	高一	是	符合	不一定	符合	符合	不符合	符合	符合	符合	不一定	非常不符合	符合	不符合	符合	符合	非常不符合	符合	不符合	符合	不符合	不符合	不符合	符合	符合	非常不符合	不符合	不符合	符合	符合	符合	符合	非常不符合	符合	不符合	符合	完全同意	完全同意	完全同意	完全同意	有些不同意	完全同意	完全同意	完全同意	完全同意	完全同意	完全同意	完全同意
245	女	高一	是	符合	不符合	符合	符合	不符合	符合	不符合	符合	不符合	不符合	符合	不符合	符合	有点符合	不符合	符合	不符合	符合	不符合	不符合	不符合	符合	符合	不符合	不符合	不符合	符合	符合	有点不符合	符合	不符合	符合	不符合	符合	完全同意	完全同意	有些同意	有些同意	完全不同意	有些同意	有些同意	完全同意	有些同意	完全同意	完全同意	完全同意
246	女	高一	是	有点不符合	非常符合	不一定	不一定	非常不符合	不一定	不符合	符合	有点不符合	有点符合	有点符合	不符合	符合	不一定	不符合	非常符合	不符合	符合	非常符合	不一定	不符合	符合	符合	有点不符合	有点不符合	不符合	有点不符合	有点符合	非常符合	符合	有点符合	符合	非常符合	非常符合	完全同意	完全同意	中立	中立	完全不同意	有些不同意	有些不同意	有些同意	中立	完全同意	完全同意	完全同意
247	女	高一	是	符合	不一定	符合	符合	不符合	符合	符合	符合	不符合	不符合	符合	不一定	符合	符合	不符合	符合	不符合	符合	符合	不符合	不符合	符合	符合	不符合	不符合	不符合	符合	符合	符合	符合	不符合	符合	不符合	符合	完全同意	完全同意	完全同意	完全同意	完全不同意	完全同意	完全同意	完全同意	中立	完全同意	完全同意	完全同意
248	女	高一	是	符合	不符合	有点符合	符合	不符合	符合	不符合	符合	不符合	不符合	符合	不符合	符合	符合	不符合	符合	不符合	符合	不符合	不符合	不符合	符合	符合	不符合	不符合	不符合	符合	符合	不符合	符合	不符合	符合	不符合	符合	完全同意	完全同意	完全同意	完全同意	完全不同意	完全同意	完全不同意	完全不同意	完全同意	有些同意	完全同意	完全同意
249	男	高一	是	符合	不符合	符合	符合	不符合	符合	不符合	符合	不符合	不符合	符合	不符合	符合	符合	不符合	符合	不符合	符合	不符合	不符合	不符合	符合	符合	不符合	不符合	不符合	符合	符合	不符合	符合	不符合	符合	不符合	符合	完全同意	完全同意	中立	中立	完全不同意	中立	完全同意	完全同意	有些同意	完全同意	完全同意	完全同意
250	男	高一	是	非常符合	不符合	符合	符合	不符合	符合	不符合	非常符合	不符合	不符合	符合	不符合	符合	符合	不符合	符合	不符合	不符合	符合	不符合	不符合	符合	不一定	不符合	有点不符合	不符合	不符合	符合	不一定	符合	不符合	不符合	不符合	符合	完全同意	中立	完全同意	完全同意	完全不同意	完全同意	中立	中立	中立	中立	完全同意	完全同意
251	女	高一	是	符合	不符合	符合	符合	不符合	不一定	不符合	符合	不一定	有点不符合	符合	不一定	符合	不一定	不一定	有点符合	不符合	符合	有点不符合	有点不符合	有点不符合	符合	符合	不符合	有点不符合	不一定	有点符合	符合	有点符合	符合	不一定	有点符合	有点不符合	符合	完全同意	完全同意	完全同意	完全同意	完全同意	完全同意	完全同意	完全同意	完全同意	完全同意	完全同意	完全同意
252	男	高一	是	非常符合	非常不符合	符合	有点符合	不符合	符合	不符合	符合	不一定	不符合	符合	不符合	符合	符合	符合	符合	不符合	符合	不符合	符合	不符合	符合	符合	不符合	符合	不符合	不一定	符合	符合	符合	不符合	符合	不符合	符合	完全同意	完全同意	有些同意	有些同意	完全不同意	有些不同意	中立	完全同意	中立	完全同意	有些不同意	完全同意
253	女	高一	是	符合	符合	符合	非常符合	符合	非常符合	有点符合	符合	不一定	不符合	符合	不符合	符合	符合	不符合	非常符合	不符合	符合	不一定	符合	非常符合	有点不符合	非常符合	符合	符合	不符合	不符合	非常符合	符合	符合	不符合	非常符合	不一定	非常符合	完全同意	中立	中立	中立	完全同意	有些同意	中立	中立	中立	完全同意	中立	有些同意
254	男	高一	是	符合	不符合	非常符合	非常符合	非常不符合	符合	不一定	非常符合	有点不符合	有点不符合	符合	不一定	非常符合	有点符合	非常不符合	非常符合	不一定	非常符合	不一定	不一定	有点不符合	有点符合	有点符合	不符合	不一定	不一定	不一定	不一定	有点不符合	有点符合	非常不符合	符合	不一定	符合	中立	中立	中立	中立	有些不同意	中立	中立	有些同意	完全不同意	有些同意	有些同意	有些同意
255	女	高一	是	符合	不符合	符合	符合	不符合	符合	不符合	符合	不符合	不符合	符合	不符合	符合	符合	不符合	符合	不符合	符合	符合	不符合	符合	符合	符合	不符合	符合	不符合	符合	符合	符合	符合	不符合	符合	不符合	符合	完全同意	完全同意	完全同意	完全同意	完全同意	中立	完全同意	完全同意	中立	完全同意	完全同意	完全同意
256	女	高一	是	不一定	不符合	有点符合	不一定	非常不符合	不一定	有点不符合	有点符合	不一定	有点不符合	不一定	不一定	有点符合	不符合	不一定	不一定	不一定	不一定	不一定	不一定	不一定	有点符合	不一定	不一定	不一定	不符合	不一定	不一定	不一定	不一定	不符合	不符合	不一定	不一定	完全同意	完全同意	中立	有些同意	完全不同意	有些同意	中立	完全同意	有些同意	完全同意	完全同意	完全同意
257	男	高一	是	符合	不符合	符合	符合	不符合	符合	不符合	符合	符合	不符合	符合	不符合	符合	符合	不符合	符合	不符合	符合	符合	不符合	不符合	符合	符合	不符合	不符合	不符合	符合	符合	符合	符合	不符合	符合	不符合	符合	有些同意	有些同意	有些同意	有些同意	有些不同意	有些同意	有些同意	有些同意	有些同意	有些同意	有些同意	有些同意
258	男	高一	是	非常符合	不符合	非常符合	非常符合	不一定	非常符合	不一定	符合	不符合	不一定	符合	不一定	非常符合	有点符合	有点不符合	符合	不一定	符合	不一定	不符合	不符合	非常符合	符合	不符合	不符合	不符合	有点符合	非常符合	符合	非常符合	不一定	有点符合	不符合	符合	完全同意	完全同意	有些同意	有些同意	完全不同意	中立	有些同意	完全同意	中立	完全同意	完全同意	完全同意
259	男	高一	不是	不一定	有点符合	有点符合	符合	不一定	符合	有点符合	有点不符合	不一定	有点符合	不一定	有点符合	符合	有点符合	不一定	符合	符合	不一定	符合	符合	符合	有点符合	有点符合	不一定	符合	有点不符合	不一定	符合	有点符合	有点不符合	不一定	有点符合	有点符合	有点符合	有些同意	中立	完全同意	中立	有些不同意	有些不同意	有些同意	有些同意	中立	有些同意	有些同意	有些同意
260	男	高一	是	符合	有点符合	符合	符合	不符合	符合	符合	有点符合	有点符合	不符合	符合	不一定	符合	符合	不符合	符合	有点符合	符合	不符合	不符合	不符合	符合	符合	不符合	不符合	不符合	有点符合	符合	有点符合	符合	不符合	有点符合	有点符合	符合	完全同意	完全同意	中立	中立	有些不同意	有些不同意	完全同意	完全同意	完全同意	完全同意	完全同意	完全同意
261	男	高一	不是	非常符合	非常符合	非常符合	非常符合	非常不符合	不一定	有点不符合	符合	不符合	不一定	不一定	有点不符合	符合	不一定	不符合	不一定	不一定	有点符合	有点不符合	有点不符合	不一定	有点符合	符合	不符合	不符合	有点不符合	有点符合	有点符合	有点符合	有点符合	有点符合	符合	有点不符合	不一定	完全同意	完全同意	完全同意	有些不同意	有些不同意	完全同意	有些不同意	完全同意	完全同意	有些不同意	有些同意	有些同意
262	女	高一	是	符合	不一定	有点不符合	有点符合	有点符合	不一定	不一定	不一定	有点符合	有点符合	不一定	不一定	不一定	不一定	不一定	不一定	不一定	不一定	不一定	有点符合	不一定	不一定	不一定	有点符合	有点符合	有点符合	不一定	不一定	不一定	不一定	不一定	不一定	不一定	不一定	有些同意	有些同意	有些同意	中立	中立	中立	中立	有些同意	中立	中立	有些同意	完全同意
263	女	高一	是	非常符合	不符合	符合	符合	不符合	符合	不符合	符合	不一定	不符合	符合	不符合	符合	符合	不符合	符合	不一定	符合	有点符合	不一定	有点不符合	符合	符合	不符合	不一定	不一定	符合	符合	不符合	符合	不符合	符合	有点不符合	符合	完全同意	完全同意	中立	中立	完全不同意	有些同意	有些同意	完全同意	有些同意	完全同意	完全同意	完全同意
264	男	高一	是	有点符合	有点不符合	符合	符合	有点不符合	有点不符合	有点不符合	符合	不符合	不符合	不符合	不符合	符合	符合	不符合	非常符合	不符合	不符合	不符合	非常不符合	非常不符合	非常不符合	符合	非常不符合	有点符合	不符合	符合	符合	有点符合	非常符合	不符合	有点不符合	非常不符合	非常符合	完全同意	有些同意	有些同意	中立	中立	中立	中立	完全同意	中立	有些同意	完全同意	完全同意
265	女	高一	是	有点符合	有点不符合	符合	符合	不符合	符合	有点不符合	符合	符合	不一定	非常符合	不符合	非常符合	符合	不符合	符合	不一定	非常符合	符合	不一定	有点符合	符合	符合	不一定	有点符合	有点不符合	有点符合	符合	不符合	符合	非常不符合	有点符合	不符合	符合	完全同意	完全同意	有些同意	中立	完全不同意	有些同意	中立	完全同意	有些同意	中立	完全同意	完全同意
266	男	高一	是	不一定	有点符合	符合	符合	不一定	有点符合	有点符合	符合	不一定	不一定	符合	有点不符合	符合	符合	不一定	符合	不一定	符合	符合	不一定	不一定	有点不符合	不一定	有点符合	有点符合	有点不符合	有点符合	有点符合	有点不符合	不一定	有点符合	有点符合	有点不符合	不一定	有些同意	有些同意	中立	中立	有些不同意	中立	有些同意	有些同意	中立	有些同意	中立	有些同意
267	女	高一	不是	非常符合	非常不符合	非常符合	非常符合	非常不符合	非常符合	非常不符合	非常符合	非常不符合	非常不符合	非常符合	非常不符合	非常符合	非常符合	非常不符合	非常符合	非常不符合	非常符合	非常不符合	非常不符合	非常不符合	非常符合	非常符合	非常不符合	非常不符合	非常不符合	非常符合	非常符合	非常符合	非常符合	非常不符合	非常符合	非常不符合	非常符合	完全同意	完全同意	完全同意	完全同意	完全不同意	有些同意	完全同意	完全同意	有些同意	完全同意	完全同意	完全同意
268	男	高一	不是	不一定	不符合	符合	符合	不符合	符合	不符合	符合	不符合	不符合	符合	不符合	符合	符合	不符合	符合	不符合	符合	不符合	不符合	不符合	符合	符合	不符合	不符合	不符合	有点符合	符合	不符合	符合	不符合	符合	不符合	符合	有些同意	中立	中立	中立	有些不同意	有些同意	中立	中立	有些不同意	完全同意	有些同意	完全同意
269	男	高一	是	符合	非常不符合	非常符合	非常不符合	不符合	非常符合	不符合	符合	不符合	不符合	不一定	不符合	符合	符合	不符合	符合	不符合	符合	不符合	不符合	不一定	符合	符合	不符合	不符合	不符合	不一定	不一定	不一定	符合	不一定	符合	不符合	不一定	有些同意	中立	有些不同意	有些不同意	中立	中立	完全同意	完全不同意	有些不同意	有些不同意	有些不同意	中立
270	女	高一	是	不一定	不符合	符合	符合	不符合	符合	不符合	符合	不符合	不符合	符合	不符合	有点符合	有点符合	不符合	符合	不符合	有点不符合	不符合	不符合	不符合	符合	符合	有点不符合	有点符合	不符合	不符合	有点符合	不符合	符合	不符合	有点不符合	不符合	有点符合	有些同意	中立	有些不同意	中立	中立	有些同意	中立	有些不同意	中立	中立	中立	中立
271	男	高一	是	符合	不一定	符合	符合	符合	有点符合	不符合	有点符合	不符合	不符合	符合	不一定	符合	有点符合	有点不符合	符合	有点不符合	符合	符合	不一定	有点不符合	有点符合	符合	有点符合	不一定	不一定	符合	有点符合	有点符合	有点符合	有点不符合	有点符合	有点不符合	有点符合	中立	中立	中立	中立	中立	中立	中立	中立	中立	中立	中立	中立
272	女	高一	是	有点不符合	非常不符合	非常不符合	非常不符合	不符合	有点符合	非常不符合	符合	不符合	不符合	符合	有点不符合	有点符合	符合	有点不符合	符合	有点不符合	符合	不符合	不符合	不符合	符合	符合	有点不符合	不一定	有点不符合	不一定	符合	有点符合	符合	非常不符合	符合	非常不符合	有点符合	完全同意	完全同意	有些同意	有些同意	完全不同意	中立	完全同意	完全同意	有些同意	完全同意	有些同意	完全同意
273	男	高一	是	符合	不一定	符合	非常符合	有点符合	非常符合	符合	非常符合	符合	符合	非常符合	不一定	符合	符合	符合	非常符合	符合	非常符合	符合	符合	非常符合	符合	符合	有点不符合	符合	不符合	符合	非常符合	非常符合	符合	有点不符合	不一定	非常不符合	符合	中立	中立	有些同意	中立	中立	中立	有些同意	完全不同意	有些不同意	中立	完全不同意	中立
274	女	高一	是	非常符合	不符合	非常符合	非常符合	不符合	非常符合	不符合	非常符合	不符合	不符合	非常符合	不符合	符合	符合	不符合	非常符合	不符合	非常符合	不符合	不符合	不符合	符合	非常符合	不符合	符合	不符合	非常符合	非常符合	非常符合	非常符合	不符合	非常符合	不符合	非常符合	完全同意	完全同意	完全同意	完全同意	完全不同意	完全同意	完全同意	完全同意	完全同意	完全同意	完全同意	完全同意
275	女	高一	是	符合	不符合	符合	符合	不符合	符合	不符合	符合	不符合	不符合	符合	不符合	符合	符合	不符合	符合	不符合	符合	不符合	不符合	不符合	符合	符合	不符合	不符合	不符合	符合	非常符合	非常符合	非常符合	不符合	非常符合	不符合	非常符合	完全同意	完全同意	有些同意	有些同意	完全不同意	中立	有些同意	完全同意	有些同意	完全同意	完全同意	完全同意
276	男	高一	是	符合	非常不符合	符合	非常符合	不符合	非常符合	非常不符合	非常符合	非常不符合	非常不符合	符合	不符合	符合	非常符合	非常不符合	符合	非常不符合	符合	不符合	非常不符合	不符合	符合	符合	不符合	不符合	不符合	符合	符合	不符合	符合	不符合	非常符合	不符合	非常符合	完全同意	中立	完全同意	有些不同意	完全不同意	有些同意	中立	中立	中立	完全同意	完全同意	完全同意
277	女	高一	是	非常符合	非常不符合	非常符合	非常符合	非常不符合	有点符合	不符合	符合	非常不符合	非常不符合	非常符合	非常不符合	符合	非常符合	非常不符合	非常符合	非常不符合	非常符合	非常不符合	非常不符合	非常不符合	有点符合	非常符合	不符合	不符合	有点不符合	符合	非常符合	有点符合	符合	不符合	符合	非常不符合	符合	有些同意	完全同意	中立	中立	完全不同意	有些同意	有些同意	有些同意	中立	完全同意	完全同意	完全同意
278	女	高一	是	符合	不符合	符合	符合	非常不符合	符合	非常不符合	符合	不符合	不符合	符合	不符合	符合	符合	非常不符合	符合	有点不符合	符合	有点不符合	不符合	有点不符合	符合	符合	非常不符合	有点不符合	不符合	符合	符合	有点符合	符合	非常不符合	符合	非常不符合	符合	完全同意	完全同意	完全同意	完全同意	完全不同意	完全同意	完全同意	完全同意	有些同意	完全同意	完全同意	完全同意
279	女	高一	不是	非常符合	非常不符合	符合	非常符合	非常不符合	非常符合	不符合	符合	不符合	非常不符合	符合	非常不符合	非常不符合	不一定	不符合	符合	非常不符合	符合	不符合	不符合	不符合	符合	不一定	非常不符合	符合	非常不符合	非常不符合	符合	有点符合	有点符合	非常不符合	非常符合	非常不符合	非常符合	完全同意	有些同意	完全同意	完全同意	有些同意	完全同意	完全同意	完全同意	完全同意	完全同意	完全同意	完全同意
280	女	高一	不是	符合	不一定	符合	非常符合	不符合	非常符合	不符合	符合	不符合	不一定	符合	不符合	符合	符合	不符合	符合	不符合	符合	有点不符合	不符合	不符合	符合	符合	不符合	不符合	有点符合	符合	符合	符合	符合	不符合	符合	不符合	符合	完全同意	完全同意	完全同意	完全同意	完全不同意	中立	有些同意	完全同意	有些同意	完全同意	完全同意	完全同意
281	男	高一	是	非常符合	非常不符合	非常符合	非常符合	非常不符合	非常符合	非常不符合	非常符合	非常不符合	非常不符合	非常符合	非常不符合	非常符合	非常符合	非常不符合	非常符合	非常不符合	非常符合	非常不符合	非常不符合	非常不符合	非常符合	非常符合	非常不符合	非常不符合	非常不符合	非常符合	非常符合	有点符合	非常符合	非常不符合	非常符合	非常不符合	非常符合	完全同意	完全同意	完全同意	有些同意	完全不同意	中立	完全同意	完全同意	有些同意	完全同意	完全同意	完全同意
282	女	高一	不是	有点不符合	非常不符合	符合	符合	不符合	有点符合	不符合	非常符合	不符合	不符合	符合	不符合	符合	符合	不符合	符合	不一定	不一定	不一定	不一定	不一定	有点符合	有点符合	不一定	不一定	不一定	有点符合	有点符合	不一定	有点符合	不一定	符合	不一定	有点符合	中立	中立	中立	中立	中立	中立	中立	中立	中立	中立	中立	中立
283	男	高一	是	符合	不符合	符合	符合	不符合	有点符合	不符合	符合	不符合	非常不符合	符合	不符合	符合	符合	不一定	不一定	不符合	符合	符合	不符合	不符合	符合	符合	不符合	符合	不符合	符合	符合	不符合	符合	不符合	符合	符合	符合	完全同意	完全同意	完全同意	完全同意	完全不同意	有些同意	完全同意	完全同意	完全同意	完全同意	完全同意	完全同意
284	男	高一	是	符合	非常不符合	符合	符合	非常不符合	不一定	非常不符合	非常符合	非常不符合	非常不符合	符合	非常不符合	非常符合	非常符合	非常不符合	非常符合	不一定	不一定	不一定	不一定	不一定	不一定	不一定	不一定	不一定	不一定	不一定	不一定	不一定	不一定	不一定	不一定	不一定	不一定	中立	中立	中立	中立	中立	中立	中立	中立	中立	中立	中立	中立
285	女	高一	是	非常符合	非常符合	非常符合	非常符合	非常不符合	非常符合	非常不符合	非常不符合	有点不符合	非常不符合	非常符合	非常不符合	非常符合	非常符合	不符合	非常符合	非常不符合	非常符合	不符合	非常不符合	有点不符合	符合	非常符合	不符合	不符合	非常不符合	非常符合	非常符合	非常不符合	符合	非常不符合	符合	不符合	非常符合	完全同意	完全同意	完全同意	完全同意	完全同意	完全同意	完全同意	完全同意	完全不同意	完全同意	完全同意	完全同意
286	男	高一	不是	非常符合	非常不符合	非常符合	非常符合	非常不符合	非常符合	非常不符合	非常符合	非常不符合	非常不符合	非常符合	非常不符合	非常符合	非常符合	非常不符合	非常符合	非常不符合	非常符合	非常不符合	非常不符合	非常不符合	非常符合	非常符合	非常不符合	非常不符合	非常不符合	非常符合	非常符合	非常不符合	非常符合	非常不符合	非常符合	非常不符合	非常符合	完全同意	完全同意	完全同意	完全同意	完全不同意	完全同意	完全同意	完全同意	完全同意	完全同意	完全同意	完全同意
287	男	高一	是	不一定	不一定	不一定	不一定	不一定	不一定	不一定	不一定	不一定	不一定	不一定	不一定	不一定	不一定	非常不符合	非常符合	非常不符合	非常符合	非常不符合	非常不符合	非常不符合	非常符合	非常符合	非常不符合	非常不符合	非常不符合	非常符合	非常符合	非常不符合	非常符合	非常不符合	非常符合	非常不符合	非常符合	完全同意	完全同意	中立	中立	完全不同意	有些不同意	中立	有些同意	中立	完全同意	中立	中立
288	女	高一	是	非常符合	非常不符合	非常符合	非常符合	非常不符合	符合	非常不符合	符合	不符合	不符合	符合	不符合	符合	符合	不符合	符合	不符合	符合	符合	符合	符合	符合	符合	符合	符合	符合	符合	符合	符合	符合	符合	符合	符合	符合	有些同意	有些同意	有些同意	有些同意	有些同意	有些同意	有些同意	有些同意	有些同意	有些同意	有些同意	有些同意
289	男	高一	是	符合	非常不符合	符合	符合	非常不符合	符合	非常不符合	符合	非常不符合	非常不符合	符合	非常不符合	符合	符合	非常不符合	符合	非常不符合	符合	非常不符合	非常不符合	非常不符合	符合	符合	非常不符合	非常不符合	非常不符合	符合	符合	符合	符合	符合	非常不符合	符合	符合	完全同意	完全同意	中立	完全同意	完全不同意	中立	完全同意	完全同意	完全同意	完全同意	完全同意	完全同意
290	男	高一	不是	非常符合	非常符合	非常符合	非常符合	非常符合	非常符合	非常符合	非常符合	非常符合	非常符合	非常符合	非常符合	非常符合	非常符合	非常符合	非常符合	非常符合	非常符合	非常符合	非常符合	非常符合	非常符合	非常符合	非常符合	非常符合	非常符合	非常符合	非常符合	非常符合	非常符合	非常符合	非常符合	非常符合	非常符合	完全同意	完全同意	完全同意	完全同意	完全同意	完全同意	完全同意	完全同意	完全同意	完全同意	完全同意	完全同意
291	女	高一	是	不一定	有点符合	符合	符合	非常不符合	符合	不一定	符合	有点不符合	有点不符合	符合	不符合	非常符合	非常符合	不一定	非常符合	不一定	非常符合	不一定	非常符合	非常符合	非常符合	非常符合	有点不符合	有点符合	不一定	非常符合	非常符合	非常符合	非常符合	非常符合	非常符合	不一定	非常符合	完全同意	完全同意	有些同意	有些同意	有些不同意	完全同意	完全同意	完全同意	有些不同意	有些不同意	中立	中立
292	男	高一	是	符合	符合	符合	符合	有点不符合	有点符合	不符合	符合	不符合	不符合	符合	有点不符合	不一定	有点符合	有点符合	符合	不符合	符合	不符合	不符合	不符合	符合	符合	不符合	不符合	不符合	有点不符合	符合	符合	符合	不符合	符合	有点不符合	符合	完全同意	有些同意	中立	有些同意	有些不同意	有些同意	中立	有些同意	有些同意	有些同意	有些同意	完全同意
293	男	高一	是	符合	不一定	符合	不一定	有点不符合	符合	不一定	不一定	不一定	不一定	有点符合	不一定	有点符合	符合	不一定	不一定	不一定	不一定	不一定	不一定	不一定	不一定	不一定	不一定	不一定	不一定	不一定	不一定	不一定	不一定	不一定	不一定	不一定	不一定	中立	中立	中立	中立	中立	中立	中立	中立	中立	中立	中立	中立
294	女	高一	是	符合	非常不符合	符合	非常符合	非常不符合	非常符合	非常不符合	非常不符合	非常不符合	不符合	符合	不符合	符合	符合	非常不符合	不符合	不符合	不符合	不符合	非常符合	不符合	非常符合	非常符合	非常不符合	非常不符合	不符合	符合	符合	符合	符合	不符合	符合	符合	符合	完全同意	完全同意	完全同意	有些同意	完全同意	完全同意	完全同意	完全同意	中立	完全同意	中立	完全同意
295	男	高一	是	非常符合	非常不符合	符合	符合	非常不符合	符合	非常不符合	符合	非常不符合	非常不符合	符合	非常不符合	符合	符合	非常不符合	符合	非常不符合	符合	非常不符合	符合	非常不符合	符合	符合	非常不符合	非常不符合	非常不符合	符合	符合	非常不符合	符合	非常不符合	符合	非常不符合	符合	完全同意	完全同意	完全同意	完全同意	完全不同意	有些同意	完全同意	完全同意	有些同意	完全同意	完全同意	完全同意
296	女	高一	不是	符合	不符合	符合	符合	不符合	有点符合	不符合	符合	不符合	不符合	符合	不符合	符合	符合	符合	符合	不符合	符合	有点符合	有点不符合	有点不符合	符合	符合	不符合	不一定	不一定	不一定	不一定	不一定	不一定	有点符合	有点不符合	符合	有点不符合	有些不同意	中立	有些同意	中立	中立	有些同意	有些不同意	有些同意	中立	中立	有些不同意	有些同意
297	男	高一	是	符合	不符合	符合	符合	不符合	符合	不符合	符合	不符合	不符合	符合	不符合	符合	符合	不符合	符合	不符合	符合	不符合	不符合	不符合	符合	符合	不符合	不符合	不符合	符合	符合	符合	符合	不符合	符合	不符合	符合	有些同意	有些同意	有些同意	有些同意	完全不同意	有些同意	有些同意	中立	中立	完全同意	中立	有些同意
298	男	高一	是	符合	有点符合	不一定	非常符合	非常不符合	符合	不符合	符合	有点不符合	有点不符合	非常符合	非常不符合	符合	符合	不一定	不一定	不一定	符合	非常符合	非常不符合	非常不符合	符合	非常符合	不符合	有点符合	不一定	有点符合	符合	不一定	有点符合	有点不符合	有点符合	不一定	非常符合	完全同意	完全同意	完全同意	有些不同意	有些不同意	有些不同意	中立	完全同意	中立	完全同意	完全同意	完全同意
299	女	高一	是	符合	不符合	符合	符合	不一定	非常符合	不一定	非常符合	不一定	有点不符合	符合	不一定	有点符合	有点符合	不一定	符合	不一定	符合	不一定	不一定	不一定	符合	符合	不一定	不一定	不一定	不一定	有点符合	不一定	符合	不一定	符合	不一定	有点符合	完全同意	完全同意	完全同意	完全同意	有些不同意	中立	有些同意	完全同意	完全同意	完全同意	完全同意	完全同意
300	男	高一	是	非常符合	非常不符合	非常符合	有点不符合	不符合	非常符合	非常不符合	非常符合	非常符合	非常符合	非常符合	非常符合	非常符合	非常符合	非常符合	非常符合	非常不符合	非常符合	非常不符合	非常不符合	不一定	非常符合	非常不符合	不一定	非常符合	不一定	非常不符合	非常符合	非常不符合	不一定	非常符合	不一定	非常不符合	不一定	完全同意	中立	完全同意	完全同意	完全不同意	中立	完全同意	中立	完全同意	中立	完全同意	中立
301	男	高一	不是	符合	不符合	符合	非常符合	不符合	非常符合	不符合	有点符合	不符合	非常不符合	非常符合	非常不符合	非常符合	非常符合	有点符合	符合	不一定	非常符合	不一定	不符合	不符合	符合	符合	非常不符合	非常不符合	非常不符合	有点符合	符合	不一定	符合	不符合	非常符合	非常不符合	非常符合	完全同意	完全同意	完全同意	完全同意	完全不同意	中立	完全同意	完全同意	有些同意	完全同意	完全同意	完全同意
302	女	高一	不是	符合	有点符合	有点不符合	符合	有点符合	符合	有点符合	有点符合	有点不符合	符合	符合	有点符合	有点符合	有点符合	有点符合	有点符合	有点符合	有点符合	有点符合	有点符合	有点符合	有点符合	有点符合	有点符合	有点符合	有点符合	有点符合	有点符合	有点符合	有点符合	有点符合	有点符合	非常不符合	有点符合	中立	中立	中立	中立	中立	中立	中立	中立	中立	中立	中立	中立
303	男	高一	是	符合	不符合	符合	符合	不符合	符合	不符合	符合	不符合	不符合	符合	不符合	非常符合	符合	不符合	符合	不符合	符合	不符合	不符合	不符合	符合	符合	不符合	符合	不符合	符合	符合	不符合	符合	不符合	符合	不符合	符合	完全同意	完全同意	有些不同意	有些不同意	完全不同意	有些不同意	有些不同意	有些同意	有些同意	完全同意	完全同意	完全同意
304	女	高一	是	有点不符合	不符合	符合	符合	非常不符合	符合	有点不符合	不一定	非常不符合	不符合	符合	有点不符合	有点不符合	符合	有点不符合	有点符合	有点符合	符合	非常不符合	有点不符合	非常不符合	符合	不一定	非常不符合	不一定	不符合	不一定	符合	有点符合	符合	不符合	符合	不符合	符合	完全同意	完全同意	中立	有些不同意	完全不同意	有些不同意	中立	完全同意	有些不同意	有些同意	完全同意	完全同意
305	女	高一	是	非常符合	非常不符合	非常符合	非常符合	非常不符合	非常符合	非常不符合	非常符合	非常不符合	非常不符合	非常符合	非常不符合	非常符合	非常符合	非常不符合	非常符合	非常不符合	非常符合	非常不符合	非常不符合	非常不符合	非常符合	非常符合	非常不符合	非常不符合	非常不符合	非常符合	非常符合	不一定	非常符合	非常不符合	非常符合	非常不符合	非常符合	完全同意	完全同意	有些同意	有些同意	完全不同意	中立	有些同意	完全同意	有些同意	完全同意	完全同意	完全同意
306	女	高一	是	非常符合	不符合	非常符合	非常符合	不符合	非常符合	非常不符合	非常符合	不符合	非常不符合	非常符合	非常不符合	非常符合	非常符合	非常不符合	非常符合	非常不符合	非常符合	非常符合	非常不符合	非常不符合	非常符合	非常符合	不符合	非常不符合	非常不符合	不符合	非常符合	不符合	非常符合	非常不符合	非常符合	不符合	非常符合	完全同意	完全同意	完全同意	完全同意	完全不同意	中立	完全同意	完全同意	有些同意	完全同意	有些同意	有些同意
307	男	高一	是	非常符合	非常不符合	非常符合	非常符合	非常不符合	非常符合	非常不符合	非常符合	非常不符合	非常不符合	非常符合	非常不符合	非常符合	非常符合	非常不符合	非常符合	非常不符合	非常符合	不一定	非常不符合	非常不符合	非常符合	非常符合	非常不符合	非常不符合	非常不符合	非常符合	非常符合	非常符合	非常符合	非常不符合	非常符合	非常不符合	非常符合	完全同意	完全同意	完全同意	完全同意	完全不同意	完全同意	完全同意	完全同意	完全同意	完全同意	完全同意	完全同意
308	男	高一	是	非常符合	不一定	非常符合	非常符合	非常不符合	符合	非常不符合	非常符合	不符合	非常不符合	非常符合	不符合	符合	符合	不符合	非常符合	非常不符合	符合	有点符合	不符合	非常不符合	符合	非常符合	非常不符合	非常不符合	非常不符合	非常符合	非常符合	不一定	符合	有点不符合	有点符合	不符合	非常符合	完全同意	有些同意	有些同意	有些不同意	完全不同意	中立	有些同意	完全同意	完全同意	完全同意	完全同意	完全同意
309	男	高一	是	不符合	有点符合	有点符合	有点符合	不一定	非常符合	有点符合	有点符合	有点符合	有点符合	有点符合	有点符合	有点符合	有点符合	有点符合	不一定	不一定	不一定	不一定	不一定	不一定	不一定	不一定	不一定	有点符合	有点符合	有点符合	有点符合	不一定	不一定	不一定	不一定	不一定	不一定	有些同意	有些同意	有些同意	有些同意	中立	中立	有些同意	有些同意	有些同意	有些同意	有些同意	有些同意
310	女	高一	是	不一定	有点符合	有点符合	有点符合	不一定	符合	不一定	符合	不一定	不一定	符合	不一定	不一定	符合	不一定	符合	不一定	有点符合	不一定	不一定	不一定	符合	符合	有点不符合	不符合	不符合	有点符合	符合	不一定	有点符合	不符合	不一定	不符合	有点符合	中立	有些同意	有些同意	完全同意	完全不同意	有些同意	有些同意	完全同意	有些同意	完全同意	完全同意	完全同意
311	女	高一	是	有点符合	不符合	不一定	有点符合	非常不符合	符合	不符合	符合	不符合	非常不符合	符合	不符合	符合	符合	非常不符合	符合	不符合	符合	不符合	不符合	不符合	符合	符合	不符合	有点不符合	不符合	有点符合	符合	有点不符合	符合	不符合	符合	不符合	符合	完全同意	完全同意	完全同意	完全同意	完全不同意	完全同意	完全同意	完全同意	有些同意	完全同意	有些同意	有些同意
312	女	高一	是	符合	不一定	符合	符合	不符合	不一定	不符合	符合	不符合	不符合	符合	不符合	符合	符合	不符合	符合	不符合	符合	不符合	不符合	不符合	符合	符合	不符合	不符合	不符合	符合	符合	符合	符合	不符合	符合	不符合	符合	完全同意	完全同意	有些同意	有些同意	完全同意	有些同意	完全同意	完全同意	完全同意	完全同意	完全同意	完全同意
313	男	高二	是	非常符合	非常不符合	非常符合	非常符合	非常不符合	非常符合	非常不符合	非常符合	非常不符合	非常不符合	非常符合	非常不符合	非常符合	非常符合	非常不符合	非常符合	非常不符合	非常符合	非常不符合	非常不符合	非常不符合	非常符合	非常符合	非常不符合	非常不符合	非常不符合	非常符合	非常符合	非常不符合	非常符合	非常不符合	非常符合	非常不符合	非常符合	完全同意	完全同意	完全同意	完全同意	完全不同意	完全同意	完全同意	完全同意	完全同意	完全同意	完全同意	完全同意
314	男	高二	是	有点不符合	有点不符合	有点不符合	有点不符合	有点不符合	有点不符合	有点不符合	有点不符合	有点符合	有点不符合	有点不符合	有点不符合	有点不符合	有点不符合	有点不符合	有点不符合	有点不符合	有点不符合	不一定	有点符合	不一定	不一定	有点不符合	不一定	不一定	不一定	不一定	有点不符合	有点不符合	不一定	符合	有点符合	有点不符合	有点不符合	有些同意	有些不同意	中立	有些同意	有些不同意	中立	有些不同意	中立	中立	有些不同意	中立	有些不同意
315	男	高二	是	非常符合	非常不符合	非常符合	非常符合	非常不符合	非常符合	非常不符合	非常符合	非常不符合	非常不符合	非常符合	非常不符合	非常符合	非常符合	非常不符合	非常符合	非常不符合	非常符合	非常不符合	非常符合	非常不符合	非常符合	非常符合	非常不符合	非常不符合	非常不符合	非常符合	非常符合	非常符合	非常符合	非常不符合	非常符合	非常不符合	非常符合	完全同意	完全同意	完全同意	有些同意	有些同意	有些同意	完全同意	完全同意	中立	完全同意	完全同意	完全同意
316	女	高二	是	符合	非常不符合	非常符合	非常符合	非常不符合	有点符合	非常不符合	非常符合	非常不符合	非常不符合	非常符合	非常不符合	非常符合	非常符合	不符合	非常符合	非常不符合	非常符合	不符合	非常不符合	非常不符合	有点符合	非常符合	非常不符合	非常不符合	非常不符合	非常符合	非常符合	不符合	符合	非常不符合	符合	非常不符合	非常符合	完全同意	完全同意	完全同意	有些同意	完全不同意	完全同意	完全同意	完全同意	中立	有些同意	有些同意	完全同意
317	男	高二	是	非常符合	非常不符合	非常符合	非常符合	非常不符合	非常符合	非常不符合	非常符合	非常不符合	非常不符合	非常符合	非常不符合	非常符合	非常符合	非常不符合	非常符合	非常不符合	非常符合	非常不符合	非常不符合	非常不符合	非常符合	非常符合	非常不符合	非常不符合	非常不符合	非常不符合	非常符合	非常符合	非常符合	有点符合	非常符合	非常符合	非常符合	完全同意	完全同意	完全同意	完全同意	完全不同意	完全同意	完全同意	完全同意	完全同意	完全同意	完全不同意	完全同意
318	男	高二	是	非常符合	不一定	非常符合	非常符合	不符合	非常符合	非常符合	非常符合	非常符合	非常符合	不符合	非常符合	非常符合	不符合	不符合	不符合	非常符合	不符合	非常符合	非常符合	非常符合	不符合	不符合	不一定	不符合	非常符合	不符合	非常符合	不符合	不符合	非常符合	不符合	不符合	不一定	完全同意	完全同意	中立	有些同意	完全不同意	有些同意	完全同意	完全同意	中立	完全同意	完全同意	完全同意
319	女	高二	不是	符合	不符合	符合	非常符合	不一定	符合	不符合	非常符合	不一定	不一定	非常符合	不一定	非常符合	非常符合	不一定	非常符合	有点不符合	非常符合	不符合	不符合	不符合	非常符合	非常符合	不符合	不符合	不符合	不符合	有点符合	不一定	非常符合	不符合	非常符合	非常符合	非常符合	完全不同意	完全不同意	有些同意	完全不同意	完全不同意	有些同意	完全同意	完全同意	完全同意	完全同意	完全同意	完全同意
320	男	高二	是	符合	不一定	符合	不一定	不一定	符合	有点不符合	不一定	不符合	有点符合	符合	不一定	不一定	有点符合	不一定	符合	不一定	有点不符合	有点不符合	有点不符合	有点不符合	有点符合	有点符合	有点符合	不一定	不一定	不一定	有点符合	有点符合	有点符合	不一定	有点符合	不一定	有点符合	完全同意	完全同意	完全同意	完全同意	完全同意	完全同意	完全同意	完全同意	有些同意	完全同意	完全同意	完全同意
321	男	高二	是	有点符合	符合	不一定	符合	符合	非常符合	非常符合	非常符合	不一定	符合	非常符合	非常符合	符合	有点符合	有点符合	不一定	有点符合	非常符合	有点符合	有点符合	有点符合	有点符合	有点符合	有点符合	有点符合	有点符合	有点不符合	有点符合	有点符合	不一定	有点符合	不一定	不一定	非常符合	完全同意	完全同意	有些不同意	完全同意	有些同意	完全同意	中立	有些同意	中立	中立	中立	中立
322	女	高二	是	符合	不符合	符合	非常符合	有点不符合	有点符合	不一定	符合	非常不符合	不一定	符合	不一定	符合	符合	有点不符合	符合	不一定	符合	符合	不一定	有点符合	非常符合	非常符合	非常不符合	非常不符合	非常不符合	符合	符合	符合	符合	非常不符合	有点不符合	有点不符合	符合	有些同意	完全同意	完全同意	完全同意	完全同意	完全同意	完全同意	完全同意	有些同意	完全同意	完全同意	完全同意
323	女	高二	是	非常符合	非常不符合	非常符合	非常符合	非常不符合	非常符合	非常不符合	非常符合	不一定	非常不符合	非常符合	非常不符合	非常符合	非常符合	非常不符合	非常符合	非常不符合	非常符合	不一定	非常不符合	非常不符合	非常符合	非常符合	非常不符合	非常不符合	非常不符合	非常符合	非常符合	非常符合	非常符合	非常不符合	非常符合	不一定	非常符合	完全同意	完全同意	完全同意	完全同意	完全不同意	完全同意	完全同意	完全同意	完全同意	完全同意	完全同意	完全同意
324	男	高二	是	非常符合	非常不符合	非常符合	非常符合	非常不符合	非常符合	非常不符合	非常符合	非常不符合	非常不符合	非常符合	非常不符合	非常符合	非常符合	非常不符合	非常符合	非常不符合	非常符合	非常不符合	非常不符合	非常不符合	非常符合	非常符合	非常不符合	非常不符合	非常不符合	非常符合	非常符合	非常符合	非常符合	非常不符合	非常符合	非常不符合	非常符合	完全同意	完全同意	完全同意	完全同意	中立	完全同意	完全同意	完全同意	完全同意	完全同意	完全同意	完全同意
325	女	高二	是	非常符合	非常不符合	非常符合	非常符合	非常不符合	非常符合	非常不符合	非常符合	非常不符合	非常不符合	非常符合	非常不符合	非常符合	非常符合	非常不符合	非常符合	非常不符合	非常符合	非常不符合	非常不符合	非常不符合	非常符合	非常符合	非常不符合	非常不符合	非常不符合	非常符合	非常符合	不符合	非常符合	不符合	非常符合	非常不符合	非常符合	完全同意	完全同意	完全同意	有些同意	有些不同意	有些同意	完全同意	完全同意	有些同意	完全同意	完全同意	完全同意
326	男	高二	是	符合	有点符合	不一定	符合	有点不符合	非常符合	有点不符合	非常符合	不符合	有点不符合	非常符合	非常不符合	非常符合	不一定	非常不符合	符合	非常符合	非常符合	不符合	有点符合	不符合	符合	符合	不符合	有点符合	不符合	有点符合	符合	有点符合	有点符合	不符合	符合	不符合	非常符合	有些同意	有些同意	有些同意	有些同意	中立	有些不同意	有些不同意	完全同意	有些同意	有些同意	有些同意	有些同意
327	男	高二	是	非常符合	非常不符合	非常符合	非常符合	非常不符合	非常符合	非常不符合	非常符合	非常不符合	非常不符合	非常符合	非常不符合	非常符合	非常符合	非常不符合	非常符合	非常不符合	非常符合	非常不符合	非常不符合	非常不符合	非常符合	非常符合	非常不符合	非常不符合	非常不符合	非常不符合	非常符合	非常符合	非常符合	非常不符合	非常符合	非常不符合	非常符合	完全同意	完全同意	完全同意	完全同意	中立	中立	完全同意	中立	完全同意	完全同意	完全同意	中立
328	男	高二	是	符合	不符合	符合	符合	不符合	符合	不符合	不一定	不符合	不符合	符合	不符合	符合	符合	不符合	符合	不符合	符合	不符合	不符合	不符合	符合	符合	不符合	不符合	不符合	符合	符合	不一定	符合	不符合	符合	不符合	符合	有些同意	有些同意	有些同意	有些不同意	有些不同意	中立	有些同意	中立	中立	有些同意	中立	有些同意
329	男	高二	是	符合	不符合	符合	有点符合	不符合	有点符合	不符合	符合	有点不符合	非常不符合	有点符合	有点不符合	非常符合	有点符合	不符合	符合	有点不符合	符合	不一定	不符合	不符合	有点符合	有点符合	不符合	不符合	不符合	不一定	有点符合	不一定	有点符合	有点不符合	有点符合	不一定	有点符合	有些同意	有些同意	中立	中立	有些不同意	中立	有些同意	完全同意	中立	完全同意	有些同意	有些同意
330	女	高二	是	符合	不符合	符合	符合	不符合	符合	不符合	符合	不符合	不符合	符合	不符合	符合	符合	不符合	符合	不符合	符合	不一定	不符合	不符合	符合	符合	不符合	符合	不符合	符合	符合	符合	符合	不符合	符合	不符合	符合	完全同意	完全同意	完全同意	有些同意	完全同意	中立	中立	有些同意	中立	有些同意	有些同意	有些同意
331	女	高二	不是	非常符合	非常不符合	非常符合	非常符合	非常不符合	非常符合	非常不符合	非常符合	非常不符合	非常不符合	非常符合	非常不符合	非常符合	非常符合	非常不符合	非常符合	非常不符合	非常符合	非常不符合	非常不符合	非常不符合	非常符合	非常符合	非常不符合	非常不符合	非常不符合	非常不符合	非常符合	非常不符合	非常符合	非常不符合	非常符合	非常不符合	非常符合	完全同意	完全同意	完全同意	完全同意	完全不同意	中立	有些同意	完全同意	中立	完全同意	完全同意	完全同意
332	女	高二	不是	不一定	非常不符合	非常符合	非常符合	非常不符合	非常符合	非常不符合	非常符合	不一定	非常不符合	非常符合	非常不符合	非常符合	非常符合	非常不符合	非常符合	非常不符合	非常符合	有点符合	非常不符合	非常符合	非常符合	非常符合	非常不符合	非常不符合	非常不符合	非常符合	非常符合	非常不符合	非常符合	非常不符合	非常符合	非常不符合	非常符合	完全同意	完全同意	完全同意	有些同意	完全不同意	完全同意	完全同意	完全同意	中立	完全同意	完全同意	完全同意
333	女	高二	是	不一定	有点符合	有点不符合	有点不符合	有点不符合	不符合	有点符合	不一定	不一定	不符合	符合	不一定	有点符合	不符合	有点符合	不一定	不一定	有点不符合	符合	有点符合	有点符合	有点符合	有点不符合	有点符合	不一定	符合	有点符合	有点不符合	不一定	有点符合	不符合	不一定	有点符合	有点符合	完全同意	完全同意	有些同意	有些同意	完全不同意	中立	中立	完全同意	中立	有些同意	完全同意	完全同意
334	男	高二	不是	符合	不一定	非常符合	符合	不一定	非常符合	不一定	非常符合	非常不符合	有点不符合	非常符合	不符合	有点符合	有点符合	不符合	非常符合	不一定	有点不符合	不符合	不一定	不符合	不一定	符合	不符合	不符合	不符合	有点符合	不一定	不一定	非常符合	不符合	不一定	不符合	非常符合	中立	完全同意	完全同意	中立	有些不同意	有些同意	中立	完全同意	完全同意	中立	中立	完全同意
335	男	高二	不是	非常符合	非常符合	非常符合	非常符合	非常符合	非常符合	非常符合	非常符合	非常符合	非常符合	非常符合	非常符合	非常符合	非常符合	非常符合	非常符合	非常符合	非常符合	非常符合	非常符合	非常符合	非常符合	非常符合	非常符合	非常符合	非常符合	非常符合	非常符合	非常符合	非常符合	非常符合	非常符合	非常符合	非常符合	完全同意	完全同意	有些同意	有些同意	完全不同意	中立	有些同意	完全同意	有些同意	完全同意	完全同意	完全同意
336	女	高二	不是	有点符合	有点符合	有点符合	符合	不一定	不一定	有点不符合	符合	不一定	有点不符合	有点符合	有点不符合	有点符合	有点符合	不一定	符合	有点不符合	有点符合	不符合	有点不符合	不一定	符合	有点符合	不符合	不一定	不符合	有点符合	有点符合	符合	符合	有点符合	不一定	不一定	有点符合	完全同意	完全同意	完全同意	完全同意	完全不同意	中立	完全同意	完全同意	完全同意	完全同意	完全同意	完全同意
337	男	高二	是	非常符合	非常不符合	非常符合	非常符合	不符合	非常符合	不符合	符合	不符合	不符合	符合	不符合	符合	符合	不符合	符合	不符合	符合	不一定	不符合	不符合	符合	符合	不符合	不符合	不符合	符合	符合	符合	符合	不符合	符合	不符合	符合	有些同意	有些同意	中立	有些同意	完全不同意	有些同意	中立	中立	中立	有些同意	有些同意	有些同意
338	女	高二	是	有点符合	不符合	非常符合	非常符合	非常不符合	符合	非常不符合	非常符合	不符合	不一定	非常符合	不符合	符合	符合	不符合	符合	有点不符合	符合	不一定	不符合	不符合	有点符合	非常符合	不一定	不符合	非常不符合	有点符合	符合	符合	符合	有点不符合	符合	有点不符合	非常符合	完全同意	完全同意	完全同意	完全同意	完全不同意	有些同意	完全同意	完全同意	完全同意	完全同意	完全同意	完全同意
339	男	高二	不是	非常符合	非常不符合	非常符合	非常符合	非常不符合	非常符合	非常不符合	非常符合	非常不符合	非常不符合	非常符合	非常不符合	非常符合	非常符合	非常不符合	非常符合	非常不符合	非常符合	非常不符合	非常不符合	非常不符合	非常符合	非常符合	非常不符合	非常不符合	非常不符合	非常符合	非常符合	非常不符合	非常符合	非常不符合	非常符合	非常不符合	非常符合	完全同意	完全同意	完全同意	有些同意	完全不同意	有些同意	完全同意	完全同意	完全同意	完全同意	完全同意	完全同意
340	男	高二	是	非常符合	不一定	非常符合	非常符合	不符合	符合	不符合	非常符合	不一定	不符合	非常符合	不符合	非常符合	非常符合	不符合	非常符合	不符合	非常符合	不符合	有点不符合	不符合	非常符合	非常符合	不符合	不符合	不符合	非常符合	非常符合	非常符合	非常符合	有点不符合	非常符合	有点不符合	非常符合	完全同意	完全同意	完全同意	完全同意	有些不同意	完全同意	完全同意	完全同意	完全同意	完全同意	完全同意	完全同意
341	女	高二	不是	有点符合	不符合	符合	符合	不符合	符合	不符合	符合	不符合	不符合	符合	不符合	符合	符合	不符合	符合	不符合	不一定	符合	不一定	不一定	符合	符合	不符合	不符合	非常不符合	符合	符合	有点符合	符合	非常不符合	符合	不符合	符合	完全同意	完全同意	完全同意	有些同意	完全不同意	中立	有些同意	有些同意	中立	完全同意	完全同意	完全同意
342	女	高二	是	非常符合	非常不符合	非常符合	非常符合	非常不符合	非常符合	非常不符合	非常符合	非常不符合	非常不符合	非常符合	非常不符合	非常符合	非常符合	非常不符合	非常符合	非常不符合	非常符合	非常不符合	非常不符合	非常不符合	非常符合	非常符合	非常不符合	非常不符合	非常不符合	非常符合	非常符合	非常符合	非常符合	非常不符合	非常符合	非常不符合	非常符合	完全同意	完全同意	完全同意	完全同意	完全不同意	完全同意	完全同意	完全同意	完全同意	完全同意	完全同意	完全同意
343	男	高二	是	符合	非常不符合	非常符合	非常符合	不符合	非常符合	不符合	符合	不符合	不符合	非常符合	非常不符合	非常符合	非常符合	非常不符合	非常符合	不符合	非常符合	有点符合	不符合	不符合	非常符合	非常符合	不符合	不一定	有点符合	不一定	符合	不一定	非常符合	不一定	非常符合	不一定	非常符合	完全同意	有些同意	完全同意	有些同意	完全不同意	中立	完全同意	中立	完全同意	有些同意	完全同意	完全同意
344	女	高二	是	不一定	不一定	有点符合	符合	有点不符合	符合	不符合	符合	不一定	不符合	符合	有点符合	符合	符合	不一定	符合	不一定	有点不符合	符合	不一定	不一定	有点符合	有点符合	有点不符合	不一定	有点不符合	不一定	不一定	不一定	符合	有点不符合	符合	非常不符合	非常符合	完全同意	完全同意	完全同意	中立	有些不同意	有些同意	有些同意	完全同意	有些同意	完全同意	完全同意	完全同意
345	女	高二	不是	非常符合	非常不符合	非常符合	非常符合	非常不符合	符合	非常不符合	非常符合	非常不符合	非常不符合	非常符合	非常不符合	非常符合	非常符合	非常不符合	非常符合	非常不符合	非常符合	非常不符合	非常不符合	非常不符合	非常符合	非常符合	非常不符合	非常不符合	非常不符合	非常符合	非常符合	非常不符合	非常符合	非常不符合	非常符合	非常不符合	非常符合	完全同意	完全同意	完全同意	完全同意	完全不同意	中立	中立	完全同意	中立	完全同意	完全同意	完全同意
346	女	高二	不是	符合	不一定	符合	非常符合	非常不符合	符合	非常不符合	符合	不符合	不符合	非常符合	非常不符合	有点符合	有点符合	非常不符合	不一定	不符合	符合	非常不符合	不符合	非常不符合	符合	非常符合	非常不符合	非常不符合	非常不符合	非常不符合	非常符合	有点符合	符合	不符合	符合	不一定	符合	有些同意	有些同意	有些同意	有些同意	有些不同意	中立	中立	中立	中立	中立	中立	中立
347	男	高二	是	符合	不符合	有点符合	符合	不一定	非常符合	非常不符合	非常符合	有点符合	有点不符合	非常符合	非常不符合	非常符合	非常符合	非常不符合	符合	有点不符合	非常符合	有点不符合	不符合	符合	非常符合	非常符合	不一定	不符合	不符合	不符合	非常符合	符合	非常符合	非常不符合	非常符合	不符合	非常符合	完全同意	完全同意	有些同意	有些同意	完全不同意	中立	完全同意	完全同意	有些同意	完全同意	完全同意	完全同意
348	女	高二	不是	非常符合	非常符合	非常符合	非常符合	非常符合	非常符合	非常符合	非常符合	非常符合	非常符合	非常符合	非常符合	非常符合	非常符合	符合	符合	符合	符合	符合	符合	符合	非常符合	非常符合	非常符合	非常符合	符合	符合	非常符合	符合	符合	非常符合	非常符合	有点符合	非常符合	完全同意	完全同意	完全同意	完全同意	完全同意	完全同意	完全同意	完全同意	有些同意	完全同意	完全同意	完全同意
349	女	高二	不是	符合	不符合	非常符合	有点符合	不符合	不符合	不符合	有点符合	不符合	不符合	符合	不符合	非常符合	不一定	不符合	符合	不一定	不一定	有点符合	不一定	有点不符合	不一定	有点符合	有点不符合	不符合	不符合	不一定	符合	有点符合	符合	不符合	不一定	有点不符合	符合	有些同意	有些同意	中立	中立	完全不同意	中立	中立	有些同意	中立	有些同意	中立	中立
350	女	高二	不是	符合	不符合	符合	符合	不符合	符合	不符合	符合	不符合	不符合	符合	不符合	符合	符合	符合	符合	不符合	符合	不符合	不符合	不符合	符合	符合	不符合	不符合	不符合	符合	符合	不符合	符合	不符合	符合	不符合	符合	中立	中立	有些同意	有些同意	有些不同意	有些同意	有些同意	完全同意	有些同意	有些同意	有些同意	完全同意
351	女	高二	是	有点符合	不符合	有点符合	符合	非常不符合	不一定	不符合	不符合	不符合	不符合	不符合	不符合	有点符合	不一定	有点符合	不一定	有点不符合	不符合	非常符合	不符合	不符合	符合	符合	不符合	不符合	不符合	不符合	符合	有点不符合	非常符合	非常不符合	符合	有点符合	符合	完全同意	有些同意	有些同意	中立	有些不同意	中立	有些不同意	有些不同意	中立	中立	有些同意	完全同意
352	男	高二	是	符合	不符合	符合	符合	不符合	符合	不符合	符合	不符合	不符合	符合	不符合	符合	符合	不符合	符合	不符合	符合	符合	不符合	不符合	符合	符合	不符合	不符合	不符合	符合	符合	不符合	符合	不符合	符合	符合	符合	完全同意	完全同意	完全同意	完全同意	有些不同意	有些同意	完全同意	完全同意	完全同意	完全同意	完全同意	完全同意
353	女	高二	是	符合	不符合	符合	符合	不符合	符合	不符合	符合	不一定	不一定	符合	不符合	符合	有点符合	不符合	符合	不符合	符合	不符合	不符合	不符合	符合	符合	不符合	符合	不符合	符合	符合	不一定	符合	不符合	符合	有点符合	符合	完全同意	有些同意	有些同意	中立	有些不同意	有些同意	有些同意	完全同意	完全同意	有些同意	完全同意	完全同意
354	女	高二	是	符合	有点符合	有点符合	有点符合	有点符合	有点符合	不一定	有点符合	有点符合	符合	有点符合	不符合	有点符合	有点符合	有点符合	符合	有点不符合	符合	不符合	有点不符合	有点不符合	有点不符合	有点符合	有点符合	有点不符合	不符合	不一定	不一定	有点不符合	不一定	不一定	不一定	不符合	有点不符合	完全同意	完全同意	完全同意	有些同意	有些不同意	中立	中立	中立	有些不同意	有些不同意	中立	有些同意
355	女	高二	是	非常符合	不符合	非常符合	非常符合	非常不符合	非常符合	非常不符合	非常符合	不符合	不符合	非常符合	不符合	非常符合	非常符合	不符合	非常符合	不符合	非常符合	不符合	不符合	不符合	非常符合	非常符合	不符合	不符合	不符合	非常符合	非常符合	非常符合	非常符合	不符合	非常符合	不符合	非常符合	完全同意	完全同意	完全同意	有些同意	有些同意	有些同意	有些同意	完全同意	完全同意	完全同意	完全同意	完全同意
356	男	高二	是	非常符合	不符合	符合	符合	不符合	符合	不符合	符合	不符合	不符合	非常符合	不符合	符合	符合	不符合	符合	不符合	非常符合	不符合	不符合	不符合	非常符合	符合	不符合	不符合	不符合	非常符合	符合	不符合	非常符合	不符合	非常符合	不符合	非常符合	完全同意	完全同意	完全同意	中立	完全同意	中立	中立	有些同意	有些不同意	完全同意	完全同意	完全同意
357	男	高二	是	非常符合	非常不符合	非常符合	非常符合	不符合	非常符合	不符合	非常符合	不符合	不符合	非常符合	不符合	非常符合	非常符合	不符合	非常符合	不符合	非常符合	不符合	不符合	不符合	非常符合	非常符合	不符合	不符合	不符合	非常符合	非常符合	非常符合	非常符合	不符合	非常符合	有点不符合	非常符合	完全同意	完全同意	完全同意	中立	完全同意	有些同意	有些同意	完全同意	中立	有些同意	有些同意	有些同意
358	男	高二	是	符合	不符合	符合	符合	不符合	符合	不符合	符合	不符合	不符合	符合	不符合	符合	符合	不符合	符合	不符合	符合	不符合	不符合	不符合	符合	符合	不符合	不符合	不符合	符合	符合	符合	符合	不符合	符合	不符合	符合	完全同意	完全同意	完全同意	中立	完全同意	完全同意	完全同意	中立	完全同意	完全同意	有些同意	有些同意
359	女	高二	是	非常符合	非常不符合	非常符合	非常符合	非常不符合	非常符合	非常不符合	非常符合	非常不符合	非常不符合	非常符合	非常不符合	非常符合	非常符合	非常不符合	非常符合	非常不符合	非常符合	非常不符合	非常不符合	非常不符合	非常符合	非常符合	非常不符合	非常不符合	非常不符合	非常符合	非常符合	非常符合	非常符合	非常不符合	非常符合	非常不符合	非常符合	完全同意	完全同意	完全同意	完全同意	完全不同意	完全同意	完全同意	完全同意	完全同意	完全同意	完全同意	完全同意
360	女	高二	是	符合	不符合	符合	有点符合	非常不符合	符合	非常不符合	符合	不符合	非常不符合	符合	不符合	非常符合	非常符合	非常不符合	符合	不符合	有点符合	不一定	不符合	不符合	符合	符合	非常不符合	非常不符合	非常不符合	符合	符合	不一定	有点符合	非常不符合	符合	不符合	符合	完全同意	完全同意	中立	中立	有些不同意	有些同意	有些同意	完全同意	有些同意	有些同意	完全同意	完全同意
361	女	高二	是	非常符合	非常不符合	非常符合	非常符合	符合	符合	符合	符合	符合	符合	符合	符合	符合	符合	非常不符合	符合	不符合	有点符合	有点符合	符合	有点符合	符合	有点符合	有点符合	非常符合	非常符合	非常符合	非常符合	非常符合	非常符合	不符合	符合	符合	符合	完全同意	完全同意	完全同意	有些同意	完全不同意	完全同意	完全同意	完全同意	有些同意	有些同意	有些同意	有些同意
362	女	高二	是	符合	不一定	符合	符合	不一定	符合	不一定	符合	不一定	不一定	符合	不一定	符合	符合	不一定	符合	不一定	符合	符合	不一定	不一定	符合	符合	不一定	不一定	不一定	符合	符合	符合	符合	符合	符合	符合	符合	完全不同意	有些同意	完全不同意	完全不同意	有些不同意	完全不同意	完全不同意	完全不同意	有些不同意	有些不同意	完全不同意	完全不同意
363	男	高二	不是	非常符合	不符合	符合	非常符合	不符合	符合	不符合	符合	不符合	不符合	有点符合	不符合	不符合	符合	不符合	符合	不符合	符合	有点不符合	不符合	不符合	符合	有点不符合	不符合	不符合	不符合	符合	符合	符合	符合	不符合	符合	不符合	符合	完全同意	完全同意	有些同意	有些同意	完全同意	完全同意	完全同意	有些同意	有些同意	有些同意	有些同意	有些同意
364	女	高二	是	非常符合	不符合	符合	符合	不符合	非常符合	不符合	有点符合	不符合	有点不符合	符合	不符合	符合	符合	不符合	符合	不符合	符合	有点符合	不符合	不符合	符合	符合	不符合	有点符合	不符合	符合	符合	有点符合	符合	不符合	不符合	不符合	符合	完全同意	完全同意	有些同意	有些同意	有些不同意	有些同意	完全同意	完全同意	有些同意	完全同意	完全同意	有些同意
365	男	高二	是	非常符合	不符合	符合	非常符合	不符合	非常符合	不符合	非常符合	不符合	不符合	非常符合	不符合	非常符合	非常符合	不符合	非常符合	不符合	非常符合	有点符合	不符合	不符合	非常符合	非常符合	不符合	不符合	不符合	非常符合	非常符合	非常符合	非常符合	不符合	非常符合	不符合	非常符合	完全同意	完全同意	中立	中立	完全不同意	有些同意	中立	完全同意	完全同意	完全同意	完全同意	完全同意
366	男	高二	是	有点符合	不符合	符合	非常符合	不符合	有点符合	有点符合	有点符合	有点符合	有点符合	有点符合	有点符合	有点符合	有点符合	有点符合	有点符合	有点符合	不一定	有点符合	有点符合	不一定	不一定	有点不符合	符合	有点符合	有点符合	符合	有点符合	有点符合	有点符合	符合	有点符合	符合	有点符合	中立	有些同意	有些同意	中立	中立	中立	有些同意	有些不同意	中立	有些同意	有些同意	完全同意
367	女	高二	是	非常符合	非常符合	非常符合	非常符合	非常符合	非常符合	非常符合	非常符合	非常符合	非常符合	非常符合	非常符合	非常符合	非常符合	非常符合	非常符合	非常符合	非常符合	非常符合	非常符合	非常符合	非常符合	非常符合	非常符合	非常符合	非常符合	非常符合	非常符合	非常符合	非常符合	非常符合	非常符合	非常符合	非常符合	完全同意	完全同意	中立	有些同意	完全同意	有些同意	完全同意	完全同意	完全同意	完全同意	完全同意	完全同意
368	女	高二	是	不一定	符合	符合	符合	不一定	符合	不符合	符合	符合	不一定	符合	不符合	符合	不一定	不符合	符合	不符合	不一定	非常符合	不一定	不一定	不一定	不一定	不符合	符合	有点符合	不一定	不一定	不一定	不一定	非常符合	不一定	不一定	不一定	中立	中立	中立	中立	有些同意	中立	中立	中立	中立	中立	中立	中立
369	女	高二	是	符合	非常不符合	有点符合	有点符合	非常不符合	符合	不符合	符合	不符合	不符合	符合	不符合	有点符合	有点符合	有点不符合	符合	不符合	有点符合	不符合	不符合	不符合	有点符合	有点符合	不符合	不符合	不符合	符合	有点符合	有点不符合	有点符合	不符合	符合	不符合	有点符合	有些同意	有些同意	有些同意	有些同意	有些不同意	有些不同意	有些同意	有些同意	有些同意	完全同意	完全同意	完全同意
370	女	高二	是	符合	符合	非常符合	非常符合	非常不符合	非常符合	不符合	符合	不符合	不符合	非常符合	有点不符合	非常符合	符合	有点不符合	符合	不符合	符合	有点不符合	不一定	不一定	符合	符合	有点不符合	有点不符合	有点不符合	符合	符合	有点不符合	符合	有点不符合	符合	不一定	符合	有些同意	完全同意	完全同意	有些同意	中立	有些同意	中立	中立	有些同意	中立	有些同意	完全同意
371	男	高二	是	符合	不符合	符合	不一定	不符合	有点符合	不符合	不一定	不符合	不符合	符合	不符合	符合	符合	不符合	符合	不符合	符合	不符合	不符合	不符合	符合	符合	不符合	不符合	不符合	符合	符合	不符合	符合	不符合	符合	不符合	符合	有些同意	有些同意	中立	中立	中立	中立	中立	中立	中立	中立	中立	中立
372	男	高二	是	符合	不符合	符合	符合	不符合	符合	有点不符合	不一定	不符合	不符合	有点符合	有点不符合	有点符合	有点符合	不符合	有点符合	有点不符合	符合	有点符合	有点不符合	有点符合	有点符合	有点符合	有点不符合	有点不符合	有点不符合	有点符合	有点符合	有点不符合	有点符合	有点不符合	有点符合	有点符合	有点符合	完全同意	完全同意	中立	中立	完全不同意	有些同意	完全同意	完全同意	有些同意	有些同意	完全同意	完全同意
373	男	高二	是	非常符合	不一定	非常符合	非常符合	非常不符合	非常符合	符合	非常符合	有点符合	有点不符合	非常符合	有点不符合	非常符合	非常符合	有点不符合	非常符合	非常符合	非常符合	符合	有点符合	不一定	非常符合	非常符合	不符合	不一定	不符合	不一定	非常符合	符合	非常符合	符合	非常符合	非常符合	非常符合	完全同意	完全同意	完全同意	完全同意	中立	中立	中立	有些同意	中立	完全同意	完全同意	完全同意
374	男	高二	是	符合	非常不符合	符合	符合	非常不符合	符合	不符合	符合	非常不符合	非常不符合	符合	非常不符合	非常不符合	符合	非常不符合	符合	非常不符合	符合	非常不符合	非常不符合	非常不符合	符合	符合	非常不符合	非常不符合	非常不符合	符合	符合	符合	符合	非常不符合	符合	符合	符合	完全同意	完全同意	完全同意	完全同意	完全不同意	完全同意	完全同意	完全同意	完全同意	完全同意	完全同意	完全同意
375	男	高二	不是	非常符合	不符合	非常符合	非常符合	非常不符合	非常符合	不符合	非常符合	不符合	不符合	非常符合	不符合	非常符合	非常符合	非常不符合	非常符合	不符合	非常符合	符合	不符合	不符合	非常符合	非常符合	不符合	不符合	不符合	不符合	非常符合	非常符合	非常符合	非常不符合	非常符合	不符合	非常符合	完全同意	完全同意	完全同意	完全同意	完全不同意	有些不同意	中立	完全同意	有些同意	完全同意	完全同意	完全同意
376	男	高二	不是	有点符合	有点符合	符合	符合	不符合	符合	不符合	不一定	有点不符合	有点符合	符合	非常不符合	符合	有点符合	有点不符合	有点符合	不一定	符合	不符合	有点不符合	不一定	符合	符合	有点符合	有点符合	有点不符合	有点不符合	有点符合	不一定	符合	非常不符合	符合	有点不符合	符合	有些同意	完全同意	有些同意	有些同意	有些不同意	中立	中立	有些同意	中立	完全同意	有些同意	有些同意
377	男	高二	是	符合	不符合	符合	符合	不符合	符合	不符合	符合	不符合	不符合	符合	不符合	符合	符合	不一定	符合	不符合	符合	不符合	不符合	不符合	符合	符合	不符合	不符合	不符合	符合	符合	不符合	符合	不符合	符合	不符合	符合	完全同意	完全同意	完全同意	完全同意	完全不同意	完全同意	完全同意	完全同意	中立	完全同意	完全同意	完全同意
378	男	高二	是	非常符合	非常不符合	非常符合	符合	不符合	非常符合	非常不符合	非常符合	非常不符合	不符合	非常符合	非常不符合	非常符合	非常符合	非常不符合	非常符合	非常不符合	非常符合	非常不符合	非常不符合	非常不符合	非常符合	非常符合	非常不符合	非常不符合	非常不符合	非常符合	非常符合	非常符合	非常符合	非常不符合	非常符合	非常不符合	非常符合	完全同意	完全同意	完全同意	完全同意	完全不同意	有些同意	完全同意	完全同意	完全同意	完全同意	完全同意	完全同意
379	女	高二	是	不一定	不符合	符合	有点符合	有点不符合	符合	不一定	符合	有点符合	不一定	符合	不符合	符合	不一定	不符合	符合	有点不符合	符合	符合	不一定	不一定	符合	符合	有点不符合	符合	不一定	不一定	符合	符合	符合	不符合	符合	不符合	符合	有些同意	中立	有些同意	有些同意	中立	中立	完全同意	完全同意	中立	完全同意	完全同意	完全同意
380	女	高二	是	符合	不符合	符合	符合	不一定	有点符合	不一定	有点符合	不一定	不一定	有点符合	有点不符合	有点符合	有点符合	不一定	符合	有点不符合	符合	符合	符合	符合	符合	符合	有点不符合	不一定	有点不符合	不一定	符合	有点符合	符合	有点不符合	有点符合	不一定	有点符合	完全同意	有些同意	有些同意	有些同意	有些不同意	完全同意	完全同意	有些同意	有些同意	有些同意	中立	中立
381	女	高二	是	不一定	不符合	非常符合	有点符合	不一定	符合	非常符合	不一定	有点符合	非常符合	非常符合	不一定	非常符合	非常符合	不一定	非常符合	不一定	非常符合	符合	不一定	不一定	有点符合	非常符合	有点符合	非常符合	有点不符合	有点符合	非常符合	不符合	有点符合	不符合	非常符合	不符合	有点不符合	完全同意	完全同意	有些不同意	完全不同意	完全同意	中立	完全同意	完全同意	完全同意	有些同意	有些同意	有些同意
382	女	高二	是	符合	非常不符合	符合	非常符合	非常不符合	符合	非常不符合	非常符合	非常不符合	非常不符合	非常符合	非常不符合	符合	非常符合	非常不符合	符合	非常不符合	符合	不符合	不符合	不符合	非常符合	非常符合	不符合	不符合	不符合	非常符合	非常符合	有点符合	符合	不符合	符合	不符合	符合	中立	有些同意	有些同意	中立	完全同意	中立	有些同意	完全同意	中立	有些同意	有些同意	有些同意
383	男	高二	是	符合	不符合	有点符合	非常符合	不一定	符合	非常不符合	符合	有点不符合	不一定	不一定	不符合	有点符合	有点符合	不符合	符合	不符合	符合	有点符合	不符合	不一定	符合	符合	非常不符合	不一定	非常不符合	符合	符合	不一定	不一定	不符合	符合	有点不符合	符合	有些同意	有些同意	有些同意	有些同意	中立	中立	中立	有些同意	有些同意	有些同意	有些同意	中立
384	女	高二	不是	非常符合	不一定	不一定	不一定	不一定	不一定	不一定	不一定	不一定	不一定	不一定	不一定	不一定	不一定	不一定	不一定	不一定	不一定	不一定	不一定	不一定	不一定	不一定	不一定	不一定	不一定	不一定	不一定	不一定	不一定	不一定	不一定	不一定	不一定	中立	中立	中立	中立	中立	中立	中立	中立	中立	中立	中立	中立
385	女	高二	是	符合	非常不符合	符合	非常符合	不符合	有点符合	不符合	符合	不一定	非常不符合	非常符合	不符合	非常符合	有点符合	非常不符合	符合	不符合	有点符合	不一定	有点不符合	有点不符合	有点符合	有点符合	非常不符合	有点不符合	有点不符合	符合	有点符合	不一定	有点符合	不符合	非常符合	不一定	有点符合	完全同意	完全同意	有些同意	中立	完全不同意	有些同意	有些同意	完全同意	有些同意	完全同意	有些同意	完全同意
386	男	高二	是	符合	不符合	符合	符合	不符合	符合	不符合	符合	不符合	不符合	符合	不符合	符合	符合	不符合	符合	不符合	符合	不符合	不符合	不符合	符合	符合	不符合	不符合	不符合	符合	符合	不符合	符合	不符合	符合	不符合	符合	完全同意	完全同意	完全同意	完全同意	有些不同意	有些同意	完全同意	完全同意	有些同意	完全同意	完全同意	完全同意
387	女	高二	不是	非常符合	非常不符合	非常符合	非常符合	不一定	非常符合	有点不符合	非常符合	不符合	不符合	非常符合	不符合	非常符合	非常符合	不符合	非常符合	不符合	非常符合	有点不符合	有点不符合	有点不符合	非常符合	符合	有点不符合	有点不符合	不符合	非常符合	非常符合	非常符合	非常符合	不一定	非常符合	有点不符合	符合	完全同意	完全同意	完全同意	完全同意	中立	有些同意	有些同意	有些同意	有些同意	有些同意	有些同意	有些同意
388	女	高二	是	非常符合	非常不符合	非常符合	非常符合	非常不符合	非常符合	非常不符合	非常符合	非常不符合	非常不符合	非常符合	非常不符合	非常符合	非常符合	非常不符合	非常符合	非常不符合	非常符合	非常不符合	非常符合	非常不符合	非常符合	非常符合	非常不符合	非常不符合	非常不符合	符合	非常符合	有点符合	有点符合	非常不符合	符合	非常不符合	符合	完全同意	有些同意	有些同意	有些同意	有些不同意	有些同意	有些同意	有些不同意	有些同意	有些同意	有些同意	有些同意
389	女	高二	不是	符合	不符合	非常符合	非常符合	不符合	非常符合	不符合	符合	有点不符合	不符合	符合	不符合	符合	符合	非常不符合	符合	非常不符合	符合	符合	不符合	不符合	符合	符合	符合	符合	符合	有点不符合	有点符合	不一定	不一定	不一定	不一定	不一定	不一定	完全同意	完全同意	有些同意	有些同意	有些不同意	中立	有些不同意	完全同意	中立	完全同意	完全同意	完全同意
390	男	高二	是	符合	不符合	符合	符合	不符合	有点符合	不符合	符合	不符合	非常不符合	有点符合	不符合	符合	符合	有点不符合	有点符合	不符合	有点符合	有点符合	不符合	不符合	有点符合	有点符合	不符合	不符合	非常不符合	有点不符合	有点符合	有点符合	有点符合	有点不符合	有点符合	有点不符合	符合	有些同意	有些同意	中立	中立	完全不同意	中立	有些同意	完全同意	有些不同意	有些同意	有些同意	有些同意
391	男	高二	是	非常符合	不符合	符合	非常符合	有点不符合	非常符合	不符合	非常符合	不符合	不符合	非常符合	不符合	符合	非常符合	不符合	非常符合	不符合	符合	不符合	不符合	不符合	符合	符合	不符合	不一定	不符合	不符合	符合	不一定	符合	不符合	符合	不一定	符合	完全同意	完全同意	中立	有些同意	有些不同意	有些同意	有些同意	有些不同意	有些不同意	有些同意	有些同意	有些同意
392	男	高二	不是	有点符合	不一定	符合	非常符合	有点不符合	不一定	不一定	有点符合	不一定	不一定	有点符合	不一定	符合	有点符合	不一定	符合	不一定	有点符合	有点符合	不一定	不一定	有点符合	有点符合	有点不符合	有点不符合	有点不符合	有点符合	有点符合	有点符合	符合	不符合	有点符合	有点符合	符合	完全同意	完全同意	有些同意	有些同意	有些不同意	有些同意	有些同意	中立	中立	有些同意	有些同意	有些同意
393	女	高二	是	符合	不符合	符合	符合	不符合	符合	不符合	符合	符合	符合	符合	不符合	符合	不符合	符合	符合	不符合	符合	不符合	不符合	符合	符合	符合	符合	不符合	不符合	符合	符合	不符合	符合	符合	符合	不符合	符合	完全同意	完全同意	完全同意	完全同意	完全不同意	完全同意	完全同意	完全同意	完全同意	完全同意	完全同意	完全同意
394	男	高二	是	有点符合	不一定	有点不符合	有点符合	不一定	有点符合	有点不符合	有点符合	有点符合	有点符合	符合	有点符合	不一定	不一定	不符合	有点符合	有点符合	有点符合	有点符合	有点符合	有点不符合	不一定	不一定	有点符合	不一定	不符合	不一定	不一定	不一定	有点符合	不符合	有点符合	不一定	有点符合	完全同意	完全同意	中立	中立	完全不同意	中立	有些同意	有些同意	中立	完全同意	完全同意	完全同意
395	男	高二	是	非常符合	非常不符合	非常符合	非常符合	非常不符合	非常符合	非常不符合	非常符合	非常不符合	非常不符合	符合	非常不符合	不符合	非常符合	非常不符合	非常符合	非常不符合	符合	非常不符合	非常不符合	非常不符合	符合	符合	非常不符合	非常不符合	非常不符合	符合	符合	符合	非常符合	符合	非常符合	非常不符合	非常符合	完全同意	完全同意	完全同意	完全同意	完全同意	完全同意	完全同意	完全同意	有些不同意	完全同意	完全同意	完全同意
396	男	高二	是	非常符合	不符合	非常符合	非常符合	不符合	非常符合	非常不符合	非常符合	不符合	不符合	非常符合	非常不符合	非常符合	非常符合	非常不符合	非常符合	不符合	非常符合	不符合	不符合	不符合	非常符合	非常符合	不符合	不符合	不符合	非常符合	非常符合	不符合	非常符合	不符合	非常符合	不符合	非常符合	完全同意	完全同意	完全同意	有些同意	有些同意	完全同意	完全同意	完全同意	有些同意	完全同意	完全同意	完全同意
397	男	高二	是	不一定	有点不符合	非常符合	非常符合	有点不符合	非常符合	有点不符合	有点符合	非常不符合	有点符合	不一定	不一定	符合	有点符合	非常不符合	非常符合	有点不符合	非常符合	非常不符合	非常不符合	不一定	有点符合	符合	不一定	不符合	有点不符合	不符合	非常符合	不一定	非常符合	有点不符合	非常符合	有点不符合	非常符合	完全同意	完全同意	中立	中立	完全不同意	有些同意	中立	完全同意	中立	完全同意	有些同意	完全同意
398	男	高二	是	符合	不一定	符合	符合	不符合	符合	不符合	符合	不符合	不符合	符合	非常不符合	非常符合	非常符合	不符合	符合	不符合	非常符合	不符合	不一定	有点符合	非常符合	非常符合	不符合	不符合	非常不符合	不符合	非常符合	不符合	符合	不符合	符合	符合	符合	完全同意	完全同意	完全同意	中立	完全不同意	有些同意	完全同意	完全同意	完全同意	完全同意	完全同意	完全同意
399	女	高二	是	符合	不符合	符合	符合	不符合	不一定	不符合	符合	不符合	不符合	符合	不符合	有点符合	有点符合	不符合	符合	有点不符合	不一定	不一定	符合	不一定	有点符合	有点符合	有点不符合	不一定	不一定	符合	有点符合	不一定	符合	不符合	有点符合	不一定	有点符合	完全同意	完全同意	完全同意	完全同意	有些同意	中立	有些同意	有些同意	中立	完全同意	完全同意	完全同意
400	男	高二	是	非常符合	非常不符合	非常符合	非常符合	不符合	非常符合	不符合	非常符合	非常符合	不符合	有点不符合	非常符合	非常符合	非常符合	有点不符合	非常符合	不符合	非常符合	不符合	不符合	不符合	非常符合	非常符合	不符合	不符合	不符合	非常符合	符合	符合	符合	符合	符合	不符合	符合	完全同意	完全同意	有些同意	有些同意	有些不同意	有些同意	有些同意	有些同意	完全同意	完全同意	完全同意	完全同意
401	男	高二	是	符合	非常不符合	符合	符合	非常不符合	不一定	不符合	符合	不符合	不符合	符合	有点不符合	符合	不一定	有点不符合	符合	不符合	符合	不符合	符合	不符合	符合	符合	不符合	不符合	不符合	符合	符合	不符合	符合	符合	符合	符合	符合	有些同意	有些同意	有些同意	有些同意	完全不同意	有些同意	有些同意	有些同意	有些同意	有些同意	完全同意	完全同意
402	女	高二	是	有点符合	有点符合	有点符合	符合	非常符合	非常符合	符合	符合	不一定	符合	有点符合	有点不符合	有点符合	不一定	不符合	有点不符合	不符合	有点符合	不一定	有点符合	不一定	有点符合	有点符合	有点符合	不一定	不一定	有点不符合	有点符合	不符合	有点符合	不符合	符合	不一定	有点符合	有些同意	完全同意	有些同意	有些同意	完全不同意	有些不同意	中立	有些同意	中立	有些同意	有些同意	有些同意
403	女	高二	是	符合	符合	符合	非常符合	符合	符合	符合	非常符合	符合	不一定	符合	不一定	符合	符合	有点不符合	符合	有点符合	有点符合	不一定	不一定	不一定	有点符合	符合	不一定	有点不符合	有点符合	不一定	符合	符合	非常符合	有点符合	非常符合	不一定	符合	有些同意	中立	有些同意	完全同意	中立	有些同意	中立	中立	有些同意	有些同意	完全同意	有些同意
404	男	高二	是	不一定	不一定	不一定	符合	不一定	有点符合	有点不符合	有点符合	不一定	有点不符合	符合	不一定	符合	符合	有点符合	不一定	不一定	有点符合	符合	符合	符合	符合	符合	有点不符合	有点不符合	有点不符合	有点符合	有点符合	有点符合	有点符合	不一定	不一定	有点不符合	有点符合	完全同意	完全同意	完全同意	完全同意	有些不同意	中立	完全同意	完全同意	中立	完全同意	完全同意	完全同意
405	男	高二	是	符合	有点符合	符合	非常不符合	不符合	符合	不符合	符合	不符合	不符合	符合	不符合	符合	符合	符合	符合	不符合	符合	符合	不符合	符合	符合	符合	不符合	有点符合	不符合	符合	符合	符合	符合	符合	符合	符合	符合	完全同意	完全同意	完全同意	完全同意	有些不同意	中立	完全同意	完全同意	完全同意	完全同意	完全同意	完全同意
406	男	高二	是	不一定	非常不符合	符合	非常符合	非常不符合	非常符合	非常不符合	非常符合	非常不符合	非常不符合	符合	非常不符合	有点符合	不一定	非常不符合	有点符合	非常不符合	符合	不一定	非常不符合	非常不符合	非常符合	非常符合	非常不符合	非常不符合	非常不符合	有点符合	非常符合	非常不符合	符合	非常不符合	符合	非常不符合	符合	完全同意	完全同意	中立	中立	完全不同意	中立	有些不同意	完全同意	中立	完全同意	完全同意	完全同意
407	女	高二	是	不符合	不一定	符合	符合	不符合	符合	不一定	不一定	不一定	不一定	符合	不一定	不一定	有点不符合	不一定	不一定	不一定	不一定	不一定	不符合	不符合	不一定	不一定	有点符合	不一定	不一定	不一定	不一定	不一定	不一定	不一定	不一定	不一定	符合	中立	中立	中立	中立	中立	中立	中立	中立	中立	中立	中立	中立
408	男	高二	不是	非常符合	非常不符合	符合	非常符合	非常不符合	符合	非常不符合	非常符合	非常不符合	非常不符合	非常符合	非常不符合	非常符合	符合	非常不符合	符合	非常不符合	非常符合	有点符合	非常不符合	非常不符合	符合	符合	非常不符合	非常不符合	非常不符合	符合	符合	不一定	符合	非常不符合	符合	不符合	符合	完全同意	完全同意	有些同意	中立	完全不同意	完全同意	完全同意	完全同意	中立	完全同意	完全同意	完全同意
409	女	高二	是	非常符合	不符合	符合	有点符合	不符合	非常符合	有点不符合	符合	有点不符合	不符合	有点符合	不符合	符合	有点符合	非常不符合	非常符合	不符合	符合	不一定	有点符合	不符合	符合	符合	不符合	不符合	不符合	符合	符合	符合	符合	不符合	符合	不符合	符合	有些同意	中立	中立	有些同意	完全不同意	中立	有些同意	有些不同意	有些不同意	完全同意	中立	中立
410	男	高二	不是	非常符合	非常不符合	非常符合	非常符合	非常不符合	非常符合	非常不符合	非常符合	非常不符合	非常不符合	非常符合	非常不符合	非常符合	非常符合	非常不符合	非常符合	非常不符合	非常符合	非常不符合	非常不符合	非常不符合	非常符合	非常符合	非常不符合	非常不符合	非常不符合	非常符合	非常符合	非常符合	非常符合	非常不符合	非常符合	非常不符合	非常符合	完全同意	完全同意	完全同意	完全同意	完全不同意	完全同意	完全同意	完全同意	完全同意	完全同意	完全同意	完全同意
411	女	高二	是	符合	不符合	非常符合	非常符合	非常不符合	符合	不符合	符合	不符合	非常不符合	有点符合	不符合	符合	有点符合	非常不符合	非常符合	不符合	非常符合	有点不符合	非常不符合	非常不符合	符合	符合	非常不符合	有点不符合	非常不符合	有点符合	符合	不符合	非常符合	非常不符合	符合	不符合	非常符合	完全同意	完全同意	有些同意	完全同意	完全不同意	有些同意	有些同意	完全同意	有些不同意	有些同意	完全同意	完全同意
412	男	高二	是	符合	有点不符合	符合	符合	有点不符合	非常符合	不符合	非常符合	不符合	非常不符合	符合	非常不符合	符合	非常符合	不符合	符合	不一定	符合	有点符合	不符合	不符合	非常符合	符合	非常不符合	符合	不符合	有点符合	有点符合	有点符合	符合	非常不符合	符合	有点符合	符合	有些同意	中立	中立	中立	中立	中立	中立	有些不同意	中立	中立	有些同意	中立
413	女	高二	是	非常符合	非常不符合	非常符合	非常符合	非常不符合	非常符合	非常不符合	非常符合	非常不符合	非常不符合	非常符合	非常不符合	非常符合	非常符合	非常不符合	非常符合	非常不符合	非常符合	非常不符合	非常不符合	非常不符合	非常符合	非常符合	非常不符合	非常不符合	非常不符合	非常符合	非常符合	非常符合	非常符合	非常不符合	非常符合	非常不符合	非常符合	完全同意	完全同意	完全同意	完全同意	完全不同意	中立	中立	完全同意	中立	中立	完全同意	完全同意
414	女	高二	不是	有点符合	不一定	符合	符合	不符合	符合	不符合	符合	不符合	不符合	符合	不符合	符合	符合	不符合	符合	不符合	符合	不符合	不符合	不符合	符合	符合	不符合	不符合	非常不符合	不符合	符合	不符合	符合	不符合	符合	不符合	符合	有些同意	有些同意	有些同意	有些同意	有些不同意	有些同意	有些同意	有些同意	中立	有些同意	有些同意	有些同意
415	女	高二	不是	不一定	不符合	有点不符合	有点符合	非常不符合	有点符合	不一定	符合	不符合	不符合	符合	不符合	符合	不一定	不符合	不一定	不符合	不一定	有点符合	有点符合	不符合	有点符合	不一定	不符合	不一定	不符合	符合	有点符合	不一定	符合	不符合	有点符合	不符合	符合	完全同意	完全同意	中立	有些同意	完全不同意	有些同意	中立	完全同意	中立	完全同意	完全同意	完全同意
416	男	高二	是	符合	不符合	符合	有点符合	有点不符合	有点不符合	不符合	符合	有点不符合	不符合	符合	不符合	符合	符合	不符合	有点符合	不符合	符合	有点符合	不符合	不符合	符合	符合	不符合	有点符合	不符合	符合	符合	有点符合	符合	不符合	符合	有点符合	符合	完全同意	完全同意	完全同意	完全同意	有些不同意	有些同意	完全同意	完全同意	有些同意	有些同意	有些同意	有些同意
417	女	高二	是	符合	不符合	符合	符合	不符合	不一定	不一定	符合	不符合	不符合	符合	不符合	符合	符合	符合	符合	不符合	符合	不符合	不符合	不符合	符合	符合	不符合	不符合	不符合	符合	符合	符合	符合	不符合	符合	不符合	符合	有些同意	有些同意	完全同意	有些同意	完全不同意	有些同意	有些同意	完全同意	有些同意	有些同意	有些同意	有些同意
418	男	高二	是	非常符合	不符合	符合	符合	不符合	符合	不符合	符合	不符合	不符合	符合	不符合	不符合	符合	不符合	符合	不符合	符合	不符合	不符合	不符合	符合	符合	不符合	不符合	不符合	不符合	符合	不符合	符合	不符合	符合	不符合	符合	完全同意	完全同意	有些同意	有些不同意	完全不同意	有些不同意	完全同意	完全同意	完全同意	完全同意	完全同意	完全同意
419	男	高二	是	符合	不符合	符合	符合	不符合	符合	不符合	符合	不符合	不符合	符合	不符合	符合	符合	不符合	符合	不符合	符合	符合	不符合	不符合	符合	符合	不符合	不符合	不符合	符合	符合	符合	符合	不符合	符合	符合	符合	完全同意	完全同意	完全同意	有些不同意	完全不同意	有些同意	完全同意	完全同意	有些同意	有些同意	完全同意	完全同意
420	女	高二	是	有点符合	不一定	符合	符合	符合	符合	符合	有点符合	不一定	不一定	有点符合	不一定	符合	符合	不一定	符合	不一定	符合	不一定	不一定	不一定	符合	符合	不一定	不一定	不一定	符合	符合	不一定	符合	不一定	符合	不一定	符合	完全同意	完全同意	有些同意	中立	完全不同意	中立	完全同意	完全同意	中立	完全同意	完全同意	完全同意
421	男	高二	是	非常符合	非常不符合	非常符合	非常符合	非常不符合	非常符合	非常不符合	非常符合	非常不符合	非常不符合	符合	非常不符合	符合	符合	非常不符合	非常符合	非常不符合	非常符合	非常不符合	非常不符合	非常不符合	非常符合	非常符合	非常不符合	非常不符合	非常不符合	符合	符合	非常不符合	符合	非常不符合	符合	非常不符合	非常符合	完全同意	完全同意	有些同意	完全同意	完全不同意	完全同意	完全同意	有些同意	有些同意	完全同意	完全同意	完全同意
422	女	高二	是	符合	不符合	非常符合	非常符合	非常不符合	符合	不符合	非常符合	非常不符合	非常不符合	符合	非常不符合	非常符合	符合	不符合	符合	不符合	符合	不符合	不符合	不符合	非常符合	符合	非常不符合	非常不符合	不符合	符合	符合	符合	符合	不符合	符合	不符合	符合	完全同意	完全同意	有些同意	有些同意	完全不同意	有些同意	完全同意	完全同意	有些同意	完全同意	完全同意	完全同意
423	女	高二	是	有点符合	不符合	符合	符合	不符合	符合	不符合	有点符合	不一定	不符合	符合	不符合	符合	符合	符合	符合	不符合	符合	有点符合	不符合	有点不符合	符合	符合	不符合	符合	不符合	不符合	符合	符合	符合	不符合	符合	有点符合	符合	完全同意	有些同意	完全同意	有些不同意	有些不同意	中立	完全同意	完全同意	完全同意	完全同意	完全同意	完全同意
424	男	高二	不是	不一定	不符合	有点符合	有点符合	不符合	有点符合	不符合	有点符合	有点不符合	不符合	符合	有点不符合	有点符合	有点符合	有点不符合	符合	不一定	符合	不一定	有点符合	有点不符合	有点符合	符合	不符合	不符合	不符合	不符合	有点符合	不符合	有点符合	不符合	有点符合	有点不符合	有点符合	有些同意	有些同意	中立	中立	有些不同意	中立	中立	有些同意	中立	有些同意	有些同意	有些同意
425	男	高二	是	有点符合	符合	符合	符合	不一定	符合	有点符合	符合	不一定	不一定	有点符合	有点不符合	有点符合	符合	有点不符合	符合	不符合	有点符合	有点符合	不一定	有点不符合	有点符合	符合	不一定	不符合	有点不符合	不一定	符合	不一定	不一定	不一定	不一定	不一定	符合	完全同意	完全同意	有些同意	中立	中立	有些同意	有些同意	完全同意	有些同意	完全同意	完全同意	有些同意
426	男	高二	是	符合	不符合	符合	符合	不一定	符合	符合	有点符合	符合	符合	符合	符合	符合	有点符合	符合	符合	符合	符合	符合	符合	符合	符合	符合	符合	符合	符合	符合	符合	符合	符合	符合	符合	符合	符合	中立	有些同意	中立	有些同意	中立	有些同意	有些同意	中立	有些同意	有些同意	中立	中立
427	男	高二	是	符合	有点符合	符合	符合	不一定	符合	不一定	非常符合	有点符合	有点符合	符合	不一定	符合	符合	有点不符合	符合	不一定	符合	有点不符合	有点不符合	有点不符合	符合	符合	有点符合	符合	有点不符合	符合	符合	符合	符合	有点不符合	符合	符合	符合	完全同意	完全同意	完全同意	完全同意	完全同意	完全同意	完全同意	完全同意	完全同意	完全同意	完全同意	完全同意
428	女	高二	是	符合	不符合	符合	符合	不符合	符合	不符合	符合	非常不符合	非常不符合	符合	非常不符合	非常不符合	符合	非常不符合	符合	非常不符合	符合	非常不符合	非常不符合	非常不符合	符合	符合	非常不符合	不一定	非常不符合	符合	符合	不一定	符合	不符合	符合	不符合	符合	完全同意	完全同意	完全同意	完全同意	完全不同意	完全同意	完全同意	完全同意	有些同意	完全同意	有些同意	完全同意
429	男	高二	是	有点符合	有点符合	有点符合	不一定	有点符合	不一定	不一定	不一定	不一定	不一定	不一定	不一定	有点符合	不一定	不一定	有点符合	不一定	不一定	不一定	不一定	不一定	不一定	有点符合	有点符合	有点符合	有点符合	有点符合	有点符合	有点符合	有点符合	有点符合	有点符合	有点符合	有点符合	中立	中立	中立	中立	中立	中立	中立	中立	中立	中立	中立	中立
430	女	高二	是	有点不符合	符合	不一定	有点不符合	不一定	不符合	符合	符合	有点符合	有点符合	有点符合	有点符合	有点符合	有点符合	有点不符合	有点不符合	不一定	有点符合	非常符合	有点符合	有点不符合	不一定	不一定	不一定	不一定	非常符合	不一定	有点符合	有点不符合	有点符合	不一定	有点符合	不一定	有点符合	完全同意	完全同意	中立	中立	有些不同意	有些同意	有些同意	完全同意	有些同意	完全同意	完全同意	完全同意
431	女	高二	是	不一定	非常不符合	符合	符合	非常不符合	有点不符合	非常不符合	符合	不符合	非常不符合	符合	非常不符合	符合	符合	非常不符合	有点符合	非常不符合	符合	有点符合	非常不符合	非常不符合	不一定	符合	不符合	不符合	不符合	符合	符合	不符合	符合	不符合	符合	不符合	符合	完全同意	完全同意	完全同意	完全同意	完全不同意	有些同意	中立	完全同意	有些同意	完全同意	完全同意	完全同意
432	男	高二	不是	符合	符合	符合	符合	不一定	非常符合	不一定	符合	不一定	不一定	符合	不一定	符合	符合	不一定	符合	不一定	符合	不一定	不一定	符合	符合	符合	不一定	不一定	不一定	符合	符合	不一定	符合	不一定	符合	有点不符合	符合	有些同意	完全同意	有些同意	有些同意	有些同意	有些同意	有些同意	有些同意	中立	有些同意	有些同意	有些同意
433	女	高二	是	符合	不符合	符合	非常符合	不符合	符合	不符合	符合	不符合	不符合	符合	不符合	符合	非常符合	不符合	符合	不符合	符合	不符合	不符合	不符合	符合	符合	不符合	不符合	不符合	符合	符合	不符合	符合	不符合	符合	不符合	符合	完全同意	完全同意	完全同意	有些同意	完全不同意	完全同意	完全同意	完全同意	完全同意	有些同意	完全同意	完全同意
434	女	高二	是	符合	有点符合	符合	有点符合	不符合	符合	不符合	符合	不符合	不符合	符合	不符合	有点符合	符合	不符合	符合	不符合	符合	符合	不符合	不符合	符合	符合	不符合	不符合	有点不符合	不符合	符合	符合	符合	符合	符合	符合	符合	完全同意	完全同意	有些同意	有些同意	完全不同意	中立	有些同意	完全同意	中立	完全同意	完全同意	完全同意
435	男	高二	是	非常符合	非常不符合	非常符合	非常符合	非常不符合	非常符合	非常不符合	非常符合	非常不符合	非常不符合	非常符合	非常不符合	非常符合	非常符合	非常不符合	非常符合	非常不符合	非常符合	不符合	非常不符合	非常不符合	非常符合	非常符合	非常不符合	非常不符合	非常不符合	非常符合	非常符合	非常不符合	非常符合	不符合	非常符合	不符合	非常符合	完全同意	完全同意	完全同意	完全同意	完全同意	完全同意	完全同意	完全同意	完全同意	完全同意	完全同意	完全同意
436	男	高二	是	符合	不符合	符合	非常符合	不符合	符合	不符合	符合	有点符合	不符合	符合	不符合	符合	符合	不符合	符合	不符合	非常符合	不符合	符合	不符合	符合	符合	不符合	不符合	不符合	非常符合	符合	不符合	符合	不符合	符合	不符合	符合	完全同意	完全同意	完全同意	完全同意	有些不同意	有些同意	有些同意	完全同意	有些同意	完全同意	完全同意	完全同意
437	女	高二	是	非常符合	有点不符合	非常符合	非常符合	不符合	有点符合	有点不符合	不一定	有点不符合	非常不符合	有点符合	不符合	符合	符合	不符合	符合	不符合	符合	有点不符合	不符合	不符合	符合	符合	不符合	不符合	不符合	符合	符合	不符合	符合	不符合	符合	有点不符合	符合	完全同意	完全同意	完全同意	完全同意	中立	有些同意	有些同意	完全同意	有些不同意	有些同意	有些同意	有些同意
438	女	高二	不是	符合	不符合	符合	符合	不符合	符合	不符合	符合	不符合	不符合	符合	不符合	符合	符合	不符合	符合	不符合	符合	不符合	不符合	不符合	符合	符合	不符合	不符合	不符合	符合	符合	不符合	符合	不符合	符合	不符合	符合	完全同意	完全同意	完全同意	完全同意	有些不同意	有些同意	完全同意	有些同意	有些同意	有些同意	有些同意	完全同意
439	女	高二	是	有点符合	不符合	符合	符合	不符合	非常符合	不符合	不一定	不符合	不一定	符合	不符合	符合	符合	不符合	符合	不符合	符合	符合	符合	不一定	符合	符合	不符合	有点不符合	有点不符合	符合	符合	符合	符合	符合	非常符合	有点不符合	符合	有些同意	完全同意	有些同意	中立	有些不同意	中立	有些同意	完全同意	有些同意	有些同意	完全同意	完全同意
440	女	高二	是	非常符合	不符合	符合	非常符合	非常不符合	非常符合	非常不符合	非常符合	非常不符合	不符合	非常符合	非常不符合	非常符合	非常符合	非常不符合	非常符合	非常不符合	非常符合	不符合	非常不符合	非常不符合	非常符合	非常符合	非常不符合	非常不符合	非常不符合	非常符合	非常符合	不一定	非常符合	有点不符合	非常符合	有点不符合	非常符合	完全同意	完全同意	完全同意	完全同意	完全不同意	完全同意	完全同意	完全同意	中立	完全同意	完全同意	完全同意
441	男	高二	是	符合	不符合	符合	符合	不符合	符合	不符合	符合	不符合	不符合	符合	不符合	符合	符合	不符合	符合	不符合	符合	不符合	符合	不符合	符合	符合	不符合	不符合	不符合	有点符合	有点符合	有点符合	符合	不一定	符合	有点不符合	有点符合	完全同意	完全同意	完全同意	完全同意	完全不同意	完全同意	完全同意	完全同意	完全同意	完全同意	完全同意	完全同意
442	男	高二	是	有点符合	非常不符合	非常符合	非常符合	不符合	符合	不一定	非常符合	不符合	非常不符合	有点符合	不符合	非常符合	非常符合	非常不符合	非常符合	非常不符合	符合	有点符合	不符合	有点符合	符合	符合	非常不符合	不符合	非常不符合	不符合	非常符合	不符合	非常符合	非常不符合	有点符合	有点符合	非常符合	完全不同意	中立	有些同意	完全同意	有些同意	有些不同意	完全同意	有些同意	中立	有些同意	有些同意	有些同意
443	女	高二	是	符合	不符合	符合	符合	不符合	非常符合	不符合	非常符合	不符合	不符合	符合	不符合	符合	非常符合	不符合	非常符合	非常不符合	非常符合	不符合	非常不符合	不符合	非常符合	非常符合	不符合	不符合	非常不符合	符合	非常符合	非常不符合	非常符合	不符合	非常符合	不符合	非常符合	完全同意	完全同意	完全同意	完全同意	完全不同意	有些同意	完全同意	完全同意	完全同意	完全同意	完全同意	完全同意
444	女	高二	是	非常符合	有点不符合	非常符合	不一定	有点不符合	不一定	不符合	有点符合	有点不符合	非常不符合	非常符合	不符合	非常符合	符合	不符合	有点符合	不一定	符合	有点符合	不符合	不符合	有点符合	符合	不符合	有点不符合	不符合	有点符合	符合	有点符合	非常符合	不符合	有点符合	不符合	非常符合	完全同意	完全同意	中立	中立	完全不同意	有些同意	完全同意	完全同意	完全同意	完全同意	完全同意	完全同意
445	女	高二	不是	非常符合	不符合	非常符合	非常符合	不符合	非常符合	不符合	非常符合	不符合	不符合	符合	不符合	符合	符合	不符合	非常符合	不符合	非常符合	符合	不符合	非常不符合	非常符合	非常符合	不符合	不符合	不符合	非常符合	非常符合	有点符合	非常符合	非常不符合	符合	不符合	非常符合	完全同意	完全同意	有些同意	中立	完全不同意	中立	完全同意	完全同意	中立	中立	中立	有些同意
446	男	高二	是	非常符合	非常符合	非常符合	非常符合	非常符合	非常符合	非常符合	非常符合	非常符合	非常符合	非常符合	非常符合	非常符合	非常符合	非常符合	非常符合	非常符合	非常符合	非常符合	非常符合	非常符合	非常符合	非常符合	非常符合	非常符合	非常符合	非常符合	非常符合	非常符合	非常符合	非常符合	非常符合	非常符合	非常符合	完全同意	完全同意	完全同意	完全同意	完全不同意	完全同意	完全同意	完全同意	完全同意	完全同意	完全同意	完全同意
447	男	高二	不是	不符合	不一定	不一定	不符合	不一定	有点符合	有点符合	不一定	不一定	有点不符合	不一定	符合	不一定	不符合	不符合	不一定	有点不符合	不一定	有点符合	有点不符合	不符合	非常符合	符合	不一定	有点不符合	有点符合	不符合	有点不符合	符合	有点不符合	不符合	符合	不符合	不一定	完全同意	完全同意	有些同意	中立	完全不同意	有些不同意	有些同意	完全同意	有些不同意	完全同意	完全同意	完全同意
448	男	高二	是	非常符合	非常不符合	非常符合	非常符合	非常不符合	非常符合	不符合	符合	不符合	不符合	符合	非常不符合	符合	符合	不符合	非常符合	不符合	非常符合	不符合	不符合	非常不符合	非常符合	非常符合	非常不符合	不符合	不符合	非常符合	非常符合	符合	符合	非常不符合	非常符合	不符合	非常符合	完全同意	完全同意	完全同意	完全同意	完全不同意	有些同意	完全同意	完全同意	完全同意	完全同意	完全同意	完全同意
449	女	高二	是	有点符合	不符合	符合	符合	不符合	符合	不符合	符合	不符合	不符合	符合	不符合	符合	符合	不符合	符合	不符合	符合	不符合	不符合	不符合	符合	符合	不符合	不符合	不符合	符合	符合	不符合	符合	不符合	符合	不符合	符合	完全同意	完全同意	完全同意	完全同意	完全不同意	有些同意	有些同意	完全同意	有些同意	有些同意	完全同意	完全同意
450	男	高二	是	有点符合	非常不符合	符合	符合	不符合	符合	不一定	符合	不符合	不一定	非常符合	有点符合	符合	符合	不一定	符合	有点不符合	符合	有点不符合	有点符合	不一定	符合	符合	有点不符合	不一定	有点不符合	符合	符合	符合	符合	不一定	符合	有点不符合	符合	完全同意	完全同意	完全同意	中立	完全不同意	有些同意	完全同意	完全同意	完全同意	完全同意	完全同意	完全同意
451	女	高二	是	符合	不一定	非常符合	非常符合	非常不符合	非常符合	非常不符合	非常符合	有点符合	不符合	非常符合	非常不符合	非常符合	非常符合	非常符合	非常符合	非常不符合	非常符合	不符合	非常不符合	非常不符合	非常不符合	符合	不符合	不符合	符合	非常不符合	非常不符合	非常符合	非常符合	不符合	非常符合	不符合	非常符合	有些同意	完全同意	完全同意	完全同意	完全不同意	完全同意	完全同意	有些同意	完全同意	完全同意	完全同意	完全同意
452	男	高二	是	符合	符合	非常符合	非常符合	不符合	非常符合	不符合	非常符合	不符合	不符合	非常符合	不符合	符合	符合	不符合	符合	不符合	符合	不符合	不符合	不符合	符合	符合	不符合	不符合	不符合	符合	符合	符合	符合	不符合	符合	不符合	符合	完全同意	完全同意	完全同意	完全同意	完全不同意	有些同意	有些同意	完全同意	完全同意	完全同意	完全同意	完全同意
453	男	高二	是	符合	符合	符合	符合	符合	符合	符合	符合	符合	符合	符合	符合	符合	符合	符合	符合	符合	符合	符合	符合	符合	符合	符合	符合	符合	符合	符合	符合	符合	符合	符合	符合	符合	符合	完全同意	完全同意	完全同意	完全同意	完全同意	完全同意	完全同意	完全同意	完全同意	完全同意	完全同意	完全同意
454	男	高二	是	符合	不符合	符合	符合	不符合	符合	不符合	符合	不符合	不符合	符合	不符合	符合	不一定	有点不符合	符合	符合	符合	不一定	符合	符合	符合	不一定	符合	符合	不符合	不一定	符合	不符合	符合	不符合	符合	有点不符合	符合	完全同意	完全同意	完全同意	完全同意	完全不同意	中立	有些同意	完全同意	完全同意	完全同意	完全同意	完全同意
455	女	高二	不是	非常符合	非常不符合	非常符合	非常符合	非常不符合	非常符合	非常不符合	非常符合	非常不符合	非常不符合	非常符合	非常不符合	非常符合	非常符合	非常不符合	非常符合	非常不符合	非常符合	不符合	非常不符合	非常不符合	非常符合	非常符合	非常不符合	非常不符合	非常不符合	非常符合	非常符合	不符合	非常符合	非常不符合	非常符合	非常不符合	非常符合	完全同意	完全同意	完全同意	有些同意	完全不同意	完全同意	有些同意	完全同意	完全同意	完全同意	完全同意	完全同意
456	男	高二	是	有点符合	不符合	有点符合	符合	非常不符合	有点不符合	不符合	符合	有点不符合	不一定	符合	不符合	有点符合	有点符合	不符合	有点符合	不符合	符合	有点符合	不符合	不符合	符合	符合	不符合	有点符合	不符合	符合	符合	不符合	符合	不符合	符合	有点符合	符合	中立	中立	中立	中立	中立	中立	中立	中立	中立	中立	中立	中立
457	男	高二	是	非常符合	非常不符合	非常符合	非常符合	非常不符合	非常符合	非常不符合	非常符合	非常不符合	不符合	非常符合	不符合	符合	符合	不符合	符合	不符合	符合	不符合	不符合	不符合	符合	符合	不符合	不符合	不符合	符合	符合	不符合	符合	不符合	符合	不符合	符合	完全同意	完全同意	完全同意	完全同意	完全不同意	有些同意	完全同意	完全同意	完全同意	完全同意	完全同意	完全同意
458	男	高二	是	有点符合	有点不符合	符合	符合	不一定	符合	有点不符合	符合	有点不符合	有点不符合	符合	不一定	有点符合	有点符合	不一定	符合	有点不符合	有点符合	符合	不符合	不符合	不一定	符合	有点不符合	有点不符合	有点不符合	不一定	符合	不一定	非常符合	有点不符合	符合	符合	有点符合	完全同意	完全同意	完全同意	完全同意	完全不同意	完全同意	有些同意	完全同意	完全同意	完全同意	完全同意	完全同意
459	男	高二	不是	非常符合	不一定	非常符合	非常符合	非常不符合	非常符合	非常不符合	非常符合	非常不符合	非常不符合	非常符合	非常不符合	非常符合	非常符合	非常不符合	非常符合	非常不符合	非常符合	非常不符合	非常不符合	非常不符合	非常符合	非常符合	非常不符合	非常不符合	非常不符合	非常符合	非常符合	有点不符合	非常符合	非常不符合	非常符合	非常不符合	非常符合	完全同意	有些同意	有些同意	有些同意	完全不同意	有些不同意	中立	中立	中立	有些同意	有些同意	有些同意
460	女	高二	不是	符合	不符合	非常符合	非常符合	不符合	符合	非常不符合	非常符合	非常不符合	非常不符合	非常符合	非常不符合	非常符合	非常符合	非常不符合	非常符合	非常不符合	非常符合	非常不符合	不符合	非常不符合	符合	非常符合	非常不符合	不符合	非常不符合	非常符合	非常符合	不符合	非常符合	非常不符合	有点符合	非常不符合	非常符合	完全同意	完全同意	完全同意	完全同意	完全不同意	有些同意	有些同意	完全同意	有些同意	有些同意	完全同意	完全同意
461	女	高二	是	非常符合	非常不符合	非常符合	非常符合	非常不符合	非常符合	非常不符合	非常符合	非常不符合	非常不符合	非常符合	非常不符合	非常符合	非常符合	非常不符合	非常符合	非常不符合	非常符合	非常不符合	非常不符合	非常不符合	非常符合	非常符合	非常不符合	非常不符合	非常不符合	非常符合	非常符合	不一定	非常符合	非常不符合	非常符合	非常不符合	非常符合	完全同意	完全同意	中立	中立	完全不同意	完全同意	完全同意	完全同意	完全同意	完全同意	完全同意	完全同意
462	女	高二	是	符合	不符合	符合	符合	不符合	符合	不符合	符合	不符合	不符合	符合	不符合	符合	符合	不符合	符合	不符合	符合	不符合	不符合	不符合	符合	符合	不符合	不符合	不符合	符合	符合	有点符合	符合	不符合	符合	不符合	符合	有些同意	有些同意	有些同意	有些同意	中立	中立	有些同意	中立	有些同意	中立	中立	中立
463	男	高二	是	符合	不符合	符合	符合	不符合	有点符合	不符合	符合	不符合	不符合	符合	不符合	符合	符合	不符合	符合	不符合	符合	不符合	不符合	不符合	符合	符合	不符合	不符合	不符合	符合	符合	有点不符合	符合	不符合	符合	不符合	符合	有些同意	有些同意	有些同意	中立	有些同意	有些同意	有些同意	有些同意	有些同意	有些同意	有些同意	有些同意
464	男	高二	是	非常符合	不符合	非常符合	非常符合	不符合	非常符合	不符合	非常符合	不符合	不符合	非常符合	不符合	非常符合	非常符合	不符合	非常符合	不符合	非常符合	不符合	不符合	不符合	非常符合	非常符合	不符合	不符合	不符合	非常符合	非常符合	不符合	非常符合	不符合	非常符合	不符合	非常符合	完全同意	完全同意	完全同意	完全同意	中立	中立	中立	完全同意	中立	中立	中立	有些同意
465	女	高二	是	非常符合	非常不符合	非常符合	非常符合	非常不符合	非常符合	非常不符合	非常符合	非常不符合	非常不符合	非常符合	非常不符合	非常符合	非常符合	非常不符合	非常符合	非常不符合	非常符合	非常不符合	非常不符合	非常不符合	非常符合	非常符合	非常不符合	非常不符合	非常不符合	不一定	非常符合	非常符合	非常符合	非常不符合	非常符合	非常不符合	非常符合	完全同意	完全同意	完全同意	完全同意	完全不同意	完全同意	完全同意	完全同意	完全同意	完全同意	完全同意	完全同意
466	男	高二	不是	符合	不符合	符合	符合	不符合	符合	不符合	符合	不符合	不符合	符合	不符合	符合	符合	不符合	符合	不符合	符合	不符合	不符合	不符合	符合	符合	不符合	不符合	不符合	符合	符合	不符合	符合	不符合	符合	不符合	符合	有些同意	有些同意	有些同意	有些同意	完全不同意	有些同意	有些同意	有些同意	有些同意	有些同意	有些同意	有些同意
467	女	高二	是	符合	不符合	符合	符合	不符合	符合	不符合	符合	不符合	不符合	符合	不符合	不符合	符合	不符合	符合	不符合	符合	不符合	不符合	不符合	符合	符合	不符合	不符合	不符合	符合	符合	不符合	符合	不符合	符合	不符合	符合	完全同意	完全同意	有些同意	有些同意	完全不同意	有些同意	有些不同意	有些同意	有些同意	有些同意	完全同意	完全同意
468	女	高二	是	有点符合	不符合	非常不符合	符合	不符合	符合	非常不符合	非常不符合	不符合	不符合	不一定	不一定	符合	不一定	非常不符合	不一定	有点不符合	符合	非常不符合	非常不符合	非常不符合	有点符合	有点符合	不符合	符合	有点不符合	不一定	符合	符合	符合	非常不符合	符合	非常不符合	符合	完全同意	完全同意	有些同意	有些同意	中立	有些同意	中立	完全同意	中立	完全不同意	有些不同意	中立
469	女	高二	不是	符合	不符合	符合	符合	不符合	符合	不符合	符合	不符合	不符合	符合	不符合	符合	符合	不一定	符合	不符合	符合	不符合	不符合	不符合	符合	符合	不符合	不符合	不符合	符合	符合	符合	符合	不符合	符合	不符合	符合	完全同意	有些同意	完全同意	完全同意	完全同意	有些同意	有些同意	有些同意	中立	完全同意	完全同意	完全同意
470	女	高二	是	不一定	有点不符合	有点符合	有点符合	不一定	有点符合	不符合	符合	不符合	不一定	有点不符合	有点符合	有点符合	有点符合	不符合	符合	不一定	有点符合	有点符合	不符合	不符合	有点符合	不一定	不符合	不符合	有点不符合	有点符合	符合	有点符合	符合	有点不符合	符合	不一定	符合	完全同意	有些同意	有些不同意	有些不同意	完全不同意	完全不同意	完全不同意	中立	有些不同意	完全不同意	有些不同意	有些同意
471	女	高二	是	不符合	有点符合	不符合	符合	不一定	不一定	不一定	不一定	不符合	符合	非常符合	不一定	非常符合	不一定	不符合	非常符合	不一定	符合	不一定	不一定	不一定	不一定	非常符合	不一定	不符合	不符合	非常符合	非常符合	不一定	非常符合	不符合	有点符合	不符合	非常符合	完全同意	有些不同意	完全同意	有些不同意	完全不同意	有些同意	中立	完全同意	完全同意	完全同意	中立	有些同意
472	女	高二	是	非常符合	非常不符合	非常符合	非常符合	非常不符合	非常符合	非常不符合	非常符合	不符合	不符合	符合	不符合	符合	非常符合	不符合	符合	不符合	符合	不符合	不符合	不符合	符合	非常符合	不符合	符合	不符合	不符合	符合	符合	非常符合	不符合	符合	不符合	符合	完全同意	完全同意	完全同意	完全同意	有些不同意	有些同意	有些同意	有些同意	有些同意	有些同意	有些同意	有些同意
473	女	高二	是	非常符合	非常不符合	非常符合	非常不符合	非常不符合	非常符合	非常不符合	非常符合	非常不符合	非常不符合	非常符合	非常不符合	非常符合	非常符合	非常不符合	非常符合	非常不符合	非常符合	有点符合	非常不符合	非常不符合	非常符合	非常符合	非常不符合	非常不符合	非常不符合	非常符合	非常符合	非常符合	非常符合	非常不符合	非常符合	有点符合	非常符合	完全同意	完全同意	完全同意	完全同意	完全不同意	中立	完全同意	完全同意	有些同意	完全同意	完全同意	完全同意
474	男	高二	是	非常符合	非常不符合	非常符合	非常符合	非常不符合	非常符合	非常不符合	非常符合	非常不符合	非常不符合	非常符合	非常不符合	非常符合	非常符合	非常不符合	非常符合	非常不符合	非常符合	非常不符合	非常不符合	非常不符合	非常符合	非常符合	非常不符合	非常符合	非常不符合	非常符合	非常符合	有点符合	有点符合	有点符合	有点符合	有点符合	有点符合	完全同意	完全同意	完全同意	完全同意	完全不同意	完全同意	完全同意	完全同意	完全同意	完全同意	完全同意	完全同意
475	男	高二	是	有点不符合	符合	有点不符合	不一定	不一定	不一定	有点符合	有点不符合	符合	符合	不一定	有点符合	符合	有点符合	有点符合	不符合	有点不符合	非常不符合	非常符合	符合	有点符合	符合	不一定	不一定	有点符合	有点符合	有点不符合	不一定	有点符合	有点符合	不一定	有点符合	有点符合	有点符合	完全同意	完全同意	有些同意	有些同意	有些不同意	中立	有些同意	有些同意	有些同意	有些同意	完全同意	完全同意
476	女	高二	不是	符合	不符合	符合	符合	不符合	符合	不符合	符合	不符合	不符合	符合	不符合	符合	符合	不符合	符合	不符合	符合	不符合	不符合	不符合	符合	符合	不符合	不符合	不符合	符合	符合	不符合	符合	不符合	符合	不符合	符合	中立	中立	中立	中立	中立	中立	中立	中立	中立	中立	中立	中立
477	女	高二	是	有点不符合	不符合	符合	有点不符合	不符合	符合	不符合	有点符合	有点符合	不符合	有点符合	不符合	不一定	有点符合	不符合	有点符合	不符合	有点符合	符合	有点不符合	有点不符合	有点符合	不一定	不符合	有点不符合	非常不符合	不一定	有点符合	有点不符合	不一定	有点符合	符合	不符合	有点符合	完全同意	完全同意	有些同意	完全同意	完全同意	有些同意	有些同意	完全同意	有些同意	完全同意	完全同意	完全同意
478	女	高二	是	非常符合	不符合	非常符合	非常符合	不符合	非常符合	不符合	非常符合	不符合	不符合	非常符合	不符合	非常符合	非常符合	不符合	非常符合	不符合	非常符合	不符合	不符合	不符合	非常符合	非常符合	不符合	不符合	不符合	非常符合	非常符合	不符合	非常符合	不符合	非常符合	不符合	非常符合	完全同意	完全同意	完全同意	完全同意	完全不同意	完全同意	完全同意	完全同意	完全同意	完全同意	完全同意	完全同意
479	女	高二	是	非常符合	非常不符合	非常符合	非常符合	非常不符合	非常符合	非常不符合	非常符合	非常不符合	非常不符合	非常符合	非常不符合	非常不符合	非常符合	非常不符合	非常符合	非常不符合	非常符合	非常不符合	非常不符合	非常不符合	非常符合	非常符合	非常不符合	非常符合	非常不符合	非常符合	非常符合	非常不符合	非常符合	非常不符合	非常符合	非常不符合	非常符合	完全同意	中立	有些同意	中立	完全不同意	完全同意	完全同意	完全同意	完全同意	完全同意	完全同意	完全同意
480	女	高二	是	非常符合	不符合	符合	非常符合	不符合	符合	不符合	符合	不符合	不符合	符合	不符合	符合	符合	不符合	符合	不符合	符合	不符合	不符合	不符合	非常符合	符合	不符合	不符合	不符合	符合	符合	不符合	符合	不符合	符合	不符合	符合	完全同意	完全同意	有些同意	有些同意	完全不同意	有些同意	有些同意	完全同意	有些同意	完全同意	完全同意	完全同意
481	女	高二	是	有点符合	有点符合	有点不符合	符合	不符合	有点不符合	不符合	有点符合	符合	不一定	符合	符合	符合	不一定	不符合	不一定	有点不符合	不一定	符合	符合	不一定	符合	不一定	不一定	符合	不符合	不一定	符合	符合	不一定	不符合	符合	符合	符合	完全同意	完全同意	完全同意	完全同意	完全不同意	完全同意	完全同意	完全同意	中立	完全同意	完全同意	完全同意
482	女	高二	是	符合	非常不符合	符合	符合	非常不符合	符合	非常不符合	符合	非常不符合	非常不符合	符合	非常不符合	符合	符合	非常不符合	符合	非常不符合	符合	符合	非常不符合	非常不符合	符合	符合	非常不符合	非常不符合	非常不符合	符合	符合	非常不符合	符合	非常不符合	符合	不一定	符合	完全同意	完全同意	完全同意	完全同意	完全不同意	有些同意	完全同意	完全同意	中立	完全同意	完全同意	完全同意
483	男	高二	是	符合	不符合	符合	符合	不符合	符合	不符合	符合	不符合	不符合	符合	不符合	符合	符合	不符合	符合	不符合	符合	不符合	不符合	不符合	符合	符合	不符合	不符合	不符合	符合	符合	不符合	符合	符合	符合	不符合	符合	完全同意	完全同意	有些不同意	有些不同意	有些不同意	完全同意	完全同意	有些同意	中立	完全同意	完全同意	完全同意
484	男	高二	是	符合	非常不符合	非常符合	非常符合	非常不符合	非常符合	非常不符合	符合	非常不符合	不符合	符合	不符合	符合	有点符合	不符合	非常符合	不符合	符合	不符合	不符合	不符合	符合	符合	不符合	不符合	不符合	符合	符合	不符合	符合	符合	符合	不符合	符合	完全同意	完全同意	有些同意	有些不同意	完全不同意	有些同意	中立	有些同意	中立	有些同意	有些同意	有些同意
485	男	高二	是	非常符合	不符合	非常符合	非常符合	非常不符合	不一定	不一定	不一定	不符合	不符合	符合	不符合	符合	非常符合	不符合	符合	不符合	符合	不符合	不符合	不符合	符合	符合	不符合	不符合	不符合	符合	符合	符合	符合	不符合	符合	不符合	符合	有些同意	完全同意	中立	有些不同意	完全不同意	有些同意	有些同意	有些同意	中立	有些同意	有些同意	有些同意
486	男	高二	是	非常符合	非常符合	非常符合	符合	非常不符合	非常符合	非常不符合	非常符合	不符合	不符合	符合	不符合	不符合	符合	不符合	符合	不符合	符合	不符合	不符合	不符合	符合	符合	不符合	不符合	不符合	不符合	符合	不符合	符合	不符合	符合	不符合	符合	完全同意	完全同意	完全同意	完全同意	完全不同意	完全同意	完全同意	完全同意	完全同意	完全同意	完全同意	完全同意
487	女	高二	是	符合	不符合	符合	符合	不符合	符合	不符合	符合	不符合	不符合	符合	不符合	符合	符合	不符合	符合	不符合	符合	符合	不符合	不符合	符合	符合	不符合	不符合	不符合	符合	符合	符合	符合	不符合	符合	不符合	符合	完全同意	完全同意	完全同意	完全同意	完全不同意	完全同意	完全同意	完全同意	完全同意	完全同意	完全同意	完全同意
488	女	高二	是	符合	有点不符合	符合	非常符合	不符合	符合	不符合	符合	不符合	不符合	符合	不符合	符合	符合	不符合	符合	有点不符合	符合	不符合	有点不符合	不符合	符合	符合	不符合	不符合	不符合	符合	符合	不一定	符合	不符合	符合	不符合	符合	完全同意	完全同意	完全同意	中立	完全不同意	中立	有些同意	完全同意	有些同意	完全同意	完全同意	完全同意
489	男	高二	是	有点符合	不一定	不一定	符合	不一定	有点符合	不一定	有点符合	不一定	不一定	有点符合	不一定	符合	符合	有点不符合	不一定	有点不符合	符合	有点符合	不符合	不符合	符合	符合	有点不符合	不符合	不符合	有点符合	符合	符合	符合	有点不符合	符合	不一定	符合	完全同意	完全同意	完全同意	完全同意	有些不同意	中立	完全同意	有些同意	有些同意	有些同意	有些同意	完全同意
490	女	高二	是	非常符合	不一定	非常符合	非常符合	不一定	不一定	不一定	非常符合	有点符合	非常不符合	非常符合	不一定	非常符合	不一定	不一定	非常符合	不一定	非常符合	非常符合	不一定	不一定	非常符合	非常符合	不一定	不一定	不一定	不一定	非常符合	非常符合	非常符合	不一定	不一定	非常符合	非常符合	完全同意	完全同意	完全同意	中立	完全不同意	完全同意	完全同意	完全同意	完全同意	完全同意	完全同意	完全同意
491	男	高二	是	非常符合	非常不符合	非常符合	非常符合	非常不符合	非常符合	非常不符合	非常符合	非常不符合	非常不符合	非常符合	非常不符合	非常符合	非常符合	非常不符合	非常符合	非常不符合	非常符合	非常不符合	非常不符合	非常不符合	非常符合	非常符合	非常不符合	非常不符合	非常不符合	非常符合	非常符合	非常符合	非常符合	非常不符合	非常符合	非常不符合	非常符合	完全同意	完全同意	完全同意	完全同意	完全同意	完全同意	完全同意	完全同意	有些不同意	有些不同意	完全同意	完全同意
492	女	高二	是	非常符合	不一定	非常符合	非常符合	不一定	符合	不一定	符合	有点不符合	不符合	非常符合	不符合	符合	非常符合	非常不符合	非常符合	不符合	非常符合	有点不符合	不符合	不符合	符合	符合	非常不符合	不符合	非常不符合	非常符合	非常符合	有点符合	符合	有点符合	符合	有点不符合	符合	完全同意	完全同意	有些同意	有些同意	完全不同意	有些同意	有些同意	完全同意	有些同意	有些同意	完全同意	完全同意
493	女	高二	是	非常符合	不一定	符合	非常符合	不符合	符合	有点不符合	非常符合	非常不符合	非常不符合	非常符合	不符合	不符合	非常符合	不符合	非常符合	不符合	符合	非常不符合	不符合	非常不符合	符合	非常符合	非常不符合	有点不符合	非常不符合	有点不符合	符合	不符合	符合	不一定	符合	不符合	符合	完全同意	完全同意	有些同意	有些同意	完全不同意	有些同意	完全同意	完全同意	中立	完全同意	完全同意	完全同意
494	女	高二	不是	符合	不符合	非常符合	非常符合	不符合	非常符合	不符合	非常符合	不符合	非常符合	符合	不符合	符合	符合	不一定	不符合	不符合	符合	有点不符合	不符合	不符合	非常符合	不符合	不符合	非常不符合	非常不符合	符合	符合	符合	符合	非常不符合	非常符合	不符合	非常符合	中立	有些同意	中立	有些不同意	有些同意	有些同意	有些不同意	完全同意	中立	有些同意	有些同意	完全同意
495	女	高二	不是	有点符合	不符合	有点符合	符合	不符合	符合	不符合	符合	不符合	不符合	符合	不符合	符合	有点符合	不符合	符合	有点不符合	符合	有点符合	有点符合	不符合	符合	符合	不符合	不符合	不符合	符合	符合	不符合	符合	非常不符合	符合	不符合	符合	完全同意	完全同意	有些同意	有些同意	有些不同意	有些同意	有些同意	完全同意	完全同意	完全同意	完全同意	完全同意
496	女	高二	不是	符合	非常不符合	符合	符合	非常不符合	符合	非常不符合	符合	非常不符合	非常不符合	符合	非常不符合	符合	符合	非常不符合	符合	非常不符合	符合	非常不符合	非常不符合	非常不符合	符合	符合	非常不符合	非常不符合	非常不符合	非常不符合	符合	非常不符合	符合	非常不符合	符合	有点符合	符合	完全同意	有些同意	有些同意	有些同意	完全不同意	完全同意	完全同意	有些同意	中立	有些同意	完全同意	完全同意
497	女	高二	不是	非常符合	不符合	符合	非常符合	非常不符合	符合	不符合	非常符合	非常不符合	非常不符合	符合	非常不符合	符合	符合	非常不符合	符合	非常符合	非常符合	非常不符合	非常不符合	不符合	符合	非常符合	非常不符合	非常不符合	非常不符合	非常符合	非常符合	不符合	非常符合	非常不符合	非常符合	非常不符合	非常符合	完全同意	完全同意	完全同意	完全同意	完全不同意	中立	完全同意	完全同意	完全同意	完全同意	完全同意	完全同意
498	女	高二	是	有点不符合	有点符合	不一定	不一定	有点不符合	有点不符合	不一定	不一定	不一定	有点不符合	有点符合	不一定	有点符合	不一定	不一定	符合	有点符合	不一定	符合	有点符合	不一定	有点不符合	不一定	有点不符合	不符合	有点符合	有点不符合	有点不符合	不一定	有点符合	有点符合	有点不符合	有点符合	有点符合	有些不同意	有些同意	完全同意	有些同意	完全不同意	有些同意	有些同意	完全同意	中立	有些同意	有些同意	完全同意
499	男	高二	是	有点符合	非常符合	符合	有点符合	不一定	非常符合	有点不符合	有点符合	不一定	有点不符合	符合	不符合	符合	符合	不符合	符合	不符合	有点符合	不一定	有点不符合	不一定	符合	有点符合	不符合	不一定	有点符合	有点不符合	符合	有点符合	符合	有点不符合	非常符合	不一定	有点符合	有些同意	完全同意	完全同意	完全同意	完全不同意	有些同意	有些同意	有些同意	有些同意	完全同意	完全同意	完全同意
500	女	高二	是	非常符合	非常符合	符合	非常符合	非常不符合	非常符合	非常不符合	非常符合	非常不符合	非常不符合	符合	非常不符合	符合	非常符合	非常不符合	非常符合	非常不符合	非常符合	非常不符合	非常不符合	非常不符合	符合	非常符合	非常不符合	非常不符合	非常不符合	符合	非常符合	非常不符合	非常符合	非常不符合	非常符合	非常不符合	非常符合	完全同意	有些同意	中立	有些不同意	中立	有些同意	有些同意	有些同意	中立	有些同意	有些同意	完全同意
501	女	高二	不是	非常符合	有点符合	符合	非常符合	有点不符合	符合	有点不符合	不一定	有点不符合	有点不符合	符合	有点不符合	符合	有点符合	不一定	有点符合	不一定	符合	不符合	不一定	不一定	符合	符合	有点不符合	不一定	有点不符合	有点不符合	符合	不一定	符合	不一定	有点符合	不一定	符合	完全同意	完全同意	有些同意	中立	有些同意	有些同意	有些同意	完全同意	有些同意	有些同意	完全同意	完全同意
502	女	高二	不是	非常符合	不符合	非常符合	非常符合	不符合	非常符合	非常符合	非常符合	非常不符合	非常不符合	非常符合	非常不符合	非常符合	非常符合	非常不符合	非常符合	非常不符合	非常符合	非常不符合	非常不符合	非常不符合	非常符合	非常符合	非常不符合	非常不符合	非常不符合	非常符合	非常符合	有点不符合	非常符合	有点不符合	不一定	非常不符合	非常符合	完全同意	中立	完全同意	完全同意	完全不同意	中立	完全同意	中立	完全同意	完全同意	完全同意	完全同意
503	女	高二	不是	符合	不符合	符合	符合	不符合	符合	不符合	有点符合	有点不符合	不符合	有点符合	不符合	符合	有点不符合	不符合	符合	不符合	符合	不符合	不符合	不符合	不一定	符合	不符合	不符合	不符合	有点符合	非常符合	有点符合	有点符合	不符合	符合	不符合	非常符合	完全同意	完全同意	有些同意	有些同意	完全不同意	完全同意	完全同意	完全同意	有些同意	完全同意	完全同意	完全同意
504	男	高二	是	有点符合	有点符合	非常符合	非常符合	非常不符合	有点符合	非常不符合	非常符合	非常不符合	非常不符合	非常符合	非常不符合	非常符合	有点符合	非常不符合	符合	有点不符合	符合	有点不符合	非常不符合	非常不符合	不符合	非常符合	非常不符合	非常不符合	非常不符合	有点不符合	非常符合	不符合	不符合	非常不符合	符合	非常不符合	符合	完全同意	有些同意	有些不同意	有些不同意	有些不同意	中立	有些不同意	有些同意	中立	中立	有些同意	完全同意
505	男	高二	是	不一定	不符合	不一定	不符合	不符合	符合	符合	有点符合	有点不符合	有点不符合	不一定	不符合	有点符合	不符合	非常不符合	不一定	有点符合	不一定	有点符合	不符合	不符合	有点符合	有点符合	不符合	不符合	有点符合	不一定	符合	有点符合	不一定	不一定	符合	有点不符合	不一定	中立	有些不同意	有些不同意	有些不同意	中立	有些同意	中立	有些不同意	有些同意	中立	有些同意	中立
506	女	高二	是	有点符合	有点符合	有点符合	有点符合	不一定	符合	有点不符合	符合	不符合	不符合	符合	不符合	符合	符合	有点不符合	符合	不一定	符合	不一定	不一定	有点不符合	有点符合	符合	不符合	有点不符合	不符合	符合	符合	有点符合	有点符合	有点不符合	符合	有点不符合	符合	完全同意	完全同意	完全同意	完全同意	有些不同意	中立	有些同意	有些同意	中立	有些同意	完全同意	完全同意
507	女	高二	是	符合	不一定	符合	符合	不一定	符合	有点不符合	符合	有点不符合	有点不符合	符合	有点不符合	符合	有点符合	有点不符合	符合	有点不符合	符合	有点符合	不一定	有点符合	有点符合	符合	有点不符合	有点不符合	不符合	符合	符合	符合	符合	不符合	符合	不一定	符合	完全同意	完全同意	有些同意	有些同意	完全同意	中立	中立	有些同意	中立	完全同意	完全同意	完全同意
508	女	高二	是	符合	符合	符合	有点符合	不符合	符合	有点不符合	有点符合	不符合	不符合	有点符合	不一定	符合	有点符合	不一定	有点符合	有点不符合	符合	有点符合	有点符合	有点符合	符合	符合	有点不符合	符合	有点不符合	符合	符合	符合	符合	不一定	符合	不一定	符合	完全同意	有些同意	中立	有些同意	有些不同意	有些同意	中立	有些同意	有些同意	有些同意	完全同意	完全同意
509	男	高二	是	非常符合	非常不符合	非常符合	非常符合	非常不符合	非常符合	非常符合	符合	符合	不一定	有点符合	符合	符合	符合	非常不符合	符合	符合	符合	符合	符合	不一定	符合	不符合	非常不符合	符合	非常不符合	符合	符合	有点符合	符合	非常不符合	符合	符合	符合	完全同意	完全同意	有些不同意	有些不同意	完全同意	有些不同意	完全同意	完全同意	完全不同意	完全同意	完全同意	完全同意
510	男	高二	是	符合	不一定	符合	符合	不符合	符合	不符合	符合	不符合	不符合	符合	不符合	不一定	符合	不符合	符合	有点不符合	有点符合	有点不符合	不符合	不符合	有点符合	不一定	不符合	不符合	不符合	不一定	不符合	有点符合	有点符合	不一定	有点符合	不符合	符合	中立	中立	中立	中立	中立	中立	中立	中立	中立	中立	中立	中立
511	女	高二	不是	符合	不符合	符合	符合	不符合	符合	不符合	符合	不符合	不符合	符合	不符合	非常符合	符合	不符合	符合	非常不符合	符合	不符合	不符合	不符合	符合	符合	不符合	不符合	不符合	符合	符合	非常符合	符合	不符合	符合	不符合	符合	完全同意	完全同意	完全同意	完全同意	完全不同意	完全同意	完全同意	完全同意	中立	有些同意	完全同意	完全同意
512	男	高二	是	非常符合	非常不符合	非常符合	非常符合	非常不符合	符合	非常不符合	符合	有点符合	非常不符合	符合	有点不符合	非常符合	有点不符合	非常不符合	非常符合	非常不符合	非常符合	非常不符合	非常不符合	非常不符合	非常符合	非常符合	非常不符合	不一定	非常不符合	非常符合	非常符合	不符合	非常符合	非常不符合	非常符合	非常符合	非常符合	完全同意	有些同意	有些同意	完全同意	完全不同意	有些同意	中立	有些同意	有些不同意	有些不同意	中立	完全同意
513	女	高二	是	有点不符合	有点符合	不一定	有点不符合	不一定	符合	有点符合	不一定	有点符合	有点符合	符合	符合	符合	不符合	不一定	有点不符合	符合	不一定	符合	不一定	有点不符合	不一定	有点符合	不一定	有点符合	不一定	有点不符合	有点不符合	有点符合	符合	有点符合	有点符合	有点符合	符合	中立	中立	有些不同意	有些不同意	完全不同意	中立	有些同意	有些同意	有些不同意	完全同意	有些同意	完全同意
514	男	高二	是	符合	非常不符合	非常符合	非常符合	非常不符合	非常符合	非常不符合	非常符合	非常不符合	非常不符合	非常符合	非常不符合	非常符合	非常符合	非常不符合	非常符合	非常不符合	非常符合	非常不符合	非常不符合	非常不符合	非常符合	非常符合	非常不符合	非常不符合	非常不符合	非常符合	非常符合	非常符合	非常符合	非常不符合	非常符合	非常不符合	非常符合	完全同意	完全同意	有些同意	中立	有些不同意	有些同意	有些不同意	完全同意	有些同意	有些同意	有些同意	有些同意
515	男	高二	是	符合	非常符合	非常符合	非常符合	不一定	非常符合	非常不符合	非常符合	不符合	不一定	符合	不一定	非常符合	非常符合	非常符合	非常符合	不一定	非常符合	有点不符合	有点不符合	非常不符合	符合	非常符合	非常不符合	不一定	非常不符合	有点符合	非常符合	非常符合	非常符合	不一定	非常符合	非常符合	非常符合	完全同意	完全同意	有些不同意	有些不同意	完全不同意	有些不同意	完全同意	完全同意	中立	完全同意	完全同意	完全同意
516	男	高二	是	非常符合	非常符合	非常符合	非常符合	不符合	非常符合	符合	非常符合	非常不符合	非常不符合	非常符合	不一定	非常符合	非常符合	非常不符合	非常符合	非常不符合	非常符合	不一定	非常不符合	非常不符合	非常符合	非常符合	非常不符合	不一定	非常不符合	非常符合	非常符合	非常符合	非常符合	不一定	非常符合	非常符合	非常符合	完全同意	完全同意	完全同意	完全同意	有些同意	有些同意	有些同意	完全同意	有些同意	完全同意	完全同意	完全同意
517	女	高二	是	非常符合	非常不符合	非常符合	非常符合	非常不符合	有点符合	非常不符合	非常符合	不符合	不符合	符合	不符合	符合	有点符合	不符合	符合	不一定	有点符合	有点符合	不符合	不符合	符合	符合	不符合	不符合	不符合	不一定	符合	不一定	符合	不符合	符合	不符合	符合	完全同意	完全同意	有些同意	有些同意	有些不同意	中立	完全同意	完全同意	有些同意	有些不同意	有些同意	有些同意
518	女	高二	是	符合	非常不符合	符合	非常符合	非常不符合	符合	非常不符合	非常符合	不符合	符合	非常符合	有点不符合	非常符合	符合	有点不符合	非常符合	不符合	非常符合	符合	不符合	不符合	非常符合	有点不符合	不符合	不符合	非常不符合	非常符合	非常符合	不符合	非常符合	不符合	非常符合	不符合	非常符合	完全同意	完全同意	完全同意	完全同意	完全同意	完全同意	完全同意	完全同意	完全同意	完全同意	完全同意	完全同意
519	女	高二	是	非常符合	非常不符合	非常符合	非常符合	非常不符合	非常符合	非常不符合	非常符合	非常不符合	非常不符合	非常符合	非常不符合	非常符合	非常符合	非常不符合	非常符合	非常不符合	非常符合	非常符合	非常不符合	非常不符合	非常符合	非常符合	非常不符合	非常不符合	非常不符合	非常不符合	非常符合	非常符合	非常符合	非常不符合	非常符合	非常不符合	非常符合	完全同意	完全同意	中立	中立	完全不同意	有些同意	完全同意	完全同意	有些不同意	完全同意	有些同意	完全同意
520	女	高二	是	非常符合	非常不符合	非常符合	非常符合	非常不符合	非常符合	非常不符合	非常符合	非常不符合	非常不符合	非常符合	非常不符合	非常符合	非常符合	非常不符合	非常符合	非常不符合	非常符合	非常不符合	非常不符合	非常不符合	非常符合	非常符合	非常不符合	非常不符合	非常不符合	非常符合	非常符合	非常不符合	非常符合	非常不符合	非常符合	非常不符合	非常符合	完全同意	完全同意	完全同意	完全同意	完全不同意	中立	有些同意	完全同意	有些同意	完全同意	完全同意	完全同意
521	女	高二	是	符合	不一定	非常符合	非常符合	非常不符合	不一定	不符合	符合	不符合	不符合	非常符合	有点不符合	符合	符合	不符合	非常符合	不符合	符合	不符合	不一定	不一定	符合	符合	不符合	符合	非常不符合	不一定	符合	有点符合	有点符合	不符合	有点符合	不符合	非常符合	有些同意	中立	完全同意	中立	有些不同意	完全同意	有些同意	有些同意	有些不同意	有些同意	有些同意	有些同意
522	女	高二	不是	不一定	不符合	有点符合	有点符合	不一定	符合	有点不符合	符合	不符合	有点不符合	符合	不一定	有点不符合	不一定	不符合	符合	不符合	有点符合	不一定	不符合	不一定	有点不符合	符合	不一定	不一定	不一定	符合	符合	有点不符合	符合	不符合	不一定	不一定	有点符合	有些同意	完全同意	有些同意	有些不同意	中立	中立	有些同意	有些同意	中立	有些同意	完全同意	有些同意
523	女	高二	不是	非常不符合	非常不符合	符合	不一定	非常不符合	不符合	非常不符合	非常符合	不一定	有点符合	非常符合	非常不符合	非常符合	非常符合	非常不符合	有点符合	不一定	非常符合	不一定	非常不符合	非常不符合	有点符合	非常符合	非常不符合	非常不符合	非常不符合	非常符合	非常符合	非常不符合	非常符合	非常符合	有点不符合	有点符合	非常符合	完全同意	完全同意	有些同意	中立	完全不同意	有些同意	完全同意	完全同意	中立	完全同意	完全同意	完全同意
524	女	高二	是	不一定	非常不符合	非常符合	非常符合	不一定	符合	不符合	非常符合	不一定	不符合	符合	有点不符合	不一定	有点符合	不一定	有点符合	有点不符合	符合	符合	不一定	不一定	符合	符合	不一定	符合	不符合	不一定	符合	不一定	符合	有点不符合	有点符合	有点不符合	符合	中立	有些同意	有些同意	中立	有些同意	中立	有些同意	有些同意	中立	有些同意	有些同意	完全同意
525	男	高二	是	符合	不符合	符合	有点符合	符合	不一定	不符合	有点符合	不符合	不符合	符合	不符合	符合	符合	不符合	符合	不符合	符合	不符合	不符合	不符合	符合	符合	不符合	不符合	不符合	不符合	符合	不符合	符合	不符合	符合	不符合	符合	有些同意	有些同意	完全同意	完全同意	完全不同意	中立	有些同意	完全同意	完全同意	完全同意	完全同意	完全同意
526	女	高二	是	有点符合	有点不符合	有点不符合	有点符合	有点不符合	不符合	不一定	有点不符合	有点符合	有点不符合	不一定	有点不符合	有点符合	有点不符合	不一定	有点符合	不一定	不一定	有点符合	有点符合	有点符合	有点符合	有点符合	有点不符合	符合	符合	有点不符合	符合	不一定	不一定	有点不符合	有点不符合	有点不符合	不一定	完全同意	完全同意	完全同意	完全同意	完全不同意	完全不同意	中立	完全同意	有些同意	完全同意	完全同意	完全同意
527	女	高二	是	非常符合	非常不符合	非常符合	非常符合	非常不符合	符合	非常不符合	非常符合	非常不符合	不符合	非常符合	非常不符合	非常符合	非常符合	非常不符合	非常符合	非常不符合	非常符合	非常不符合	非常不符合	非常不符合	非常符合	非常符合	非常不符合	非常不符合	非常不符合	非常符合	非常符合	非常符合	非常符合	非常不符合	符合	非常不符合	非常符合	完全同意	完全同意	有些同意	有些同意	完全不同意	完全同意	完全同意	完全同意	有些同意	完全同意	完全同意	完全同意
528	男	高二	是	符合	非常不符合	符合	符合	非常不符合	符合	非常不符合	符合	非常不符合	非常不符合	符合	非常不符合	符合	符合	非常不符合	符合	非常不符合	符合	非常不符合	非常不符合	非常不符合	符合	符合	非常不符合	非常不符合	非常不符合	非常不符合	符合	符合	符合	非常不符合	符合	不符合	符合	完全同意	完全同意	完全同意	完全同意	有些同意	有些同意	有些同意	有些同意	有些同意	有些同意	有些同意	有些同意
529	女	高二	不是	不一定	不符合	符合	符合	不符合	符合	不符合	符合	不符合	不符合	符合	不符合	符合	符合	不符合	符合	不符合	符合	不符合	不符合	不符合	符合	符合	不符合	不符合	不符合	符合	符合	不符合	符合	符合	符合	不符合	符合	完全同意	完全同意	有些同意	有些同意	有些不同意	中立	中立	完全同意	有些不同意	有些同意	完全同意	完全同意
530	男	高二	是	有点符合	不一定	不一定	不一定	不一定	不一定	不一定	不一定	不一定	有点符合	有点符合	有点符合	不一定	不一定	不一定	不一定	不一定	有点符合	符合	符合	符合	不一定	不一定	不一定	符合	不一定	不一定	不一定	有点符合	不一定	有点不符合	不一定	符合	不一定	有些同意	有些同意	有些同意	有些同意	有些不同意	中立	有些同意	有些同意	中立	有些同意	有些同意	有些同意
531	女	高二	不是	非常符合	非常不符合	非常符合	非常符合	非常不符合	非常符合	非常不符合	非常符合	非常不符合	非常不符合	非常符合	非常不符合	非常符合	非常符合	非常不符合	非常符合	非常不符合	非常符合	非常符合	非常不符合	非常不符合	非常符合	非常符合	非常不符合	非常不符合	非常不符合	非常符合	非常符合	非常不符合	非常符合	非常不符合	非常符合	非常不符合	非常符合	完全同意	完全同意	有些同意	中立	完全不同意	有些同意	中立	完全同意	有些同意	有些同意	完全同意	完全同意
532	女	高二	是	非常符合	非常不符合	非常符合	非常符合	不符合	非常符合	不一定	非常符合	非常不符合	非常不符合	非常符合	非常不符合	非常符合	非常符合	非常不符合	非常符合	非常不符合	非常符合	非常不符合	非常不符合	非常不符合	非常符合	非常符合	非常不符合	非常不符合	非常不符合	非常符合	非常符合	非常符合	非常符合	非常不符合	非常符合	非常不符合	非常符合	完全同意	有些同意	有些同意	完全同意	完全不同意	有些同意	完全同意	中立	中立	有些同意	完全同意	完全同意
533	男	高二	是	非常符合	不一定	非常符合	非常符合	有点不符合	非常符合	非常符合	非常符合	不一定	非常不符合	非常符合	非常不符合	非常符合	非常符合	非常符合	不符合	非常不符合	非常符合	非常不符合	不一定	不一定	不一定	不符合	有点符合	非常符合	非常符合	有点符合	非常符合	有点符合	有点不符合	不一定	非常符合	不一定	非常符合	完全同意	完全同意	完全同意	中立	完全同意	有些同意	有些同意	完全同意	完全同意	有些同意	中立	完全同意
534	男	高二	是	有点符合	有点符合	不一定	有点符合	有点符合	不一定	不符合	有点不符合	有点符合	有点符合	不一定	有点不符合	有点不符合	有点不符合	有点不符合	有点符合	有点不符合	不一定	有点符合	有点符合	不一定	有点符合	有点符合	有点符合	有点符合	有点不符合	有点不符合	不一定	有点不符合	有点不符合	不一定	有点符合	有点不符合	有点不符合	完全同意	有些同意	有些不同意	中立	完全不同意	有些同意	有些同意	完全同意	有些同意	有些同意	完全同意	有些同意
535	女	高二	不是	符合	不符合	非常符合	符合	非常不符合	符合	非常不符合	非常符合	不符合	非常不符合	符合	不符合	符合	非常符合	不符合	非常符合	不符合	非常符合	不符合	非常不符合	不符合	符合	非常符合	非常不符合	非常不符合	非常不符合	符合	非常符合	非常符合	非常符合	不符合	符合	不符合	非常符合	中立	完全同意	有些不同意	有些同意	有些不同意	中立	完全同意	中立	有些不同意	中立	完全同意	有些同意
536	男	高二	是	非常符合	非常不符合	非常符合	非常符合	不符合	非常符合	不符合	非常符合	不符合	不符合	符合	不符合	非常符合	非常符合	不符合	非常符合	不符合	非常符合	不符合	不符合	不符合	非常符合	不符合	不符合	不符合	不符合	符合	非常符合	符合	不符合	不符合	不符合	不符合	符合	有些同意	完全同意	完全同意	完全同意	中立	完全同意	完全同意	完全同意	完全同意	完全同意	完全同意	完全同意
537	女	高二	是	非常符合	不符合	非常符合	非常符合	不符合	非常符合	不符合	非常符合	不符合	不符合	非常符合	不符合	非常符合	符合	不符合	符合	不符合	非常符合	不符合	不符合	不符合	符合	非常符合	不符合	不符合	不符合	符合	非常符合	不符合	非常符合	不符合	符合	不符合	符合	有些同意	完全同意	完全同意	完全同意	有些不同意	有些同意	完全同意	有些不同意	有些不同意	完全同意	中立	完全同意
538	女	高二	是	有点符合	不符合	有点符合	有点符合	不符合	有点不符合	不符合	有点符合	不符合	不符合	有点符合	不符合	有点符合	不一定	不符合	符合	不符合	符合	不符合	不符合	不符合	有点符合	符合	不符合	不符合	不符合	有点符合	有点符合	不一定	符合	不符合	不一定	不符合	符合	完全同意	完全同意	完全同意	完全同意	完全不同意	中立	有些同意	完全同意	完全同意	完全同意	完全同意	完全同意
539	男	高二	不是	有点符合	不符合	有点符合	有点符合	非常不符合	有点符合	非常不符合	符合	非常不符合	非常不符合	有点符合	非常不符合	有点符合	有点符合	有点符合	有点符合	非常不符合	符合	非常不符合	非常不符合	非常不符合	符合	符合	非常不符合	有点符合	非常不符合	符合	符合	非常不符合	符合	非常不符合	有点符合	非常不符合	有点符合	中立	有些同意	中立	中立	有些不同意	中立	中立	有些同意	中立	有些同意	有些同意	有些同意
540	男	高二	是	有点符合	有点符合	有点符合	有点符合	有点符合	有点符合	有点符合	有点符合	有点符合	有点符合	有点符合	有点符合	有点符合	有点符合	有点符合	有点符合	有点符合	有点符合	有点符合	有点符合	有点符合	有点符合	有点符合	有点符合	有点符合	有点符合	有点符合	有点符合	有点符合	有点符合	有点符合	有点符合	有点符合	有点符合	有些同意	有些同意	有些同意	有些同意	有些同意	有些同意	有些同意	有些同意	有些同意	有些同意	有些同意	有些同意
541	女	高二	不是	符合	不符合	符合	符合	不符合	符合	不符合	符合	不符合	不符合	符合	不符合	符合	符合	不符合	符合	不符合	符合	不符合	符合	不符合	符合	符合	不符合	不符合	不符合	符合	符合	不符合	符合	不符合	符合	不符合	符合	有些同意	有些同意	有些同意	中立	有些不同意	有些同意	有些同意	有些同意	有些同意	有些同意	有些同意	有些同意
542	男	高二	是	不一定	不一定	不一定	不一定	不一定	不一定	不一定	不一定	不一定	不一定	不一定	不一定	不一定	不一定	不一定	不一定	不一定	不一定	不一定	不一定	不一定	不一定	不一定	不一定	不一定	不一定	不一定	不一定	不一定	不一定	不一定	不一定	不一定	不一定	有些同意	有些同意	有些同意	中立	有些不同意	中立	中立	中立	中立	中立	中立	中立
543	女	高二	是	有点符合	有点不符合	符合	有点符合	不一定	符合	不一定	有点符合	不符合	不符合	有点符合	不一定	符合	符合	不符合	有点不符合	不一定	不一定	不一定	非常不符合	非常不符合	符合	不符合	不符合	不符合	不符合	符合	符合	不符合	符合	非常不符合	符合	不符合	有点符合	完全同意	完全同意	有些同意	中立	有些不同意	有些同意	有些同意	有些同意	有些同意	有些同意	有些同意	有些同意
544	女	高二	不是	符合	非常不符合	符合	非常符合	有点不符合	符合	不符合	符合	不符合	有点不符合	非常符合	不符合	符合	符合	不符合	非常符合	不一定	符合	有点符合	有点不符合	有点不符合	有点不符合	符合	不符合	不一定	不符合	有点不符合	符合	有点不符合	符合	不符合	非常符合	不一定	非常符合	完全同意	完全同意	有些同意	中立	有些不同意	有些同意	完全同意	完全同意	完全同意	有些同意	完全同意	完全同意
545	男	高二	是	非常符合	非常不符合	非常符合	非常符合	非常不符合	非常符合	非常不符合	非常符合	非常不符合	非常不符合	非常符合	非常不符合	非常符合	非常符合	非常不符合	非常符合	非常不符合	非常符合	非常不符合	非常不符合	非常不符合	非常符合	非常不符合	非常不符合	非常不符合	非常不符合	非常符合	非常符合	有点不符合	非常符合	非常不符合	非常符合	非常不符合	非常符合	完全同意	完全同意	完全同意	有些同意	完全不同意	有些同意	完全同意	完全同意	完全同意	完全同意	完全同意	完全同意
546	女	高二	是	不一定	不符合	符合	符合	非常不符合	符合	不符合	符合	不符合	不符合	符合	有点符合	符合	符合	不符合	符合	不符合	有点不符合	符合	有点不符合	有点不符合	符合	符合	有点不符合	符合	不符合	有点符合	有点符合	有点符合	有点符合	不符合	有点符合	有点符合	有点符合	完全同意	完全同意	完全同意	完全同意	完全不同意	中立	中立	完全同意	中立	完全同意	完全同意	完全同意
547	女	高二	是	有点符合	符合	符合	符合	不一定	符合	不符合	符合	不符合	不符合	符合	不符合	符合	符合	非常不符合	符合	不符合	符合	符合	有点不符合	不符合	符合	符合	非常不符合	不符合	非常不符合	符合	符合	符合	符合	有点不符合	符合	有点不符合	符合	完全同意	完全同意	完全同意	完全同意	完全不同意	完全同意	完全同意	完全同意	有些同意	完全同意	完全同意	完全同意
548	女	高二	是	符合	非常不符合	符合	符合	非常不符合	符合	非常不符合	符合	非常不符合	不符合	符合	不符合	符合	有点符合	不符合	符合	不符合	符合	不符合	不符合	不符合	符合	符合	非常不符合	非常不符合	不符合	不一定	符合	符合	符合	不一定	符合	不符合	符合	完全同意	完全同意	完全同意	中立	中立	完全同意	中立	中立	有些同意	中立	完全同意	完全同意
549	女	高二	不是	有点符合	不一定	符合	有点符合	不一定	有点符合	不一定	符合	有点不符合	不一定	符合	不符合	符合	符合	不符合	符合	有点不符合	符合	不一定	不符合	不符合	符合	符合	不一定	有点不符合	不一定	符合	符合	不一定	符合	有点不符合	有点符合	不一定	符合	完全同意	完全同意	完全同意	中立	完全不同意	中立	有些同意	完全同意	中立	完全同意	完全同意	完全同意
550	女	高二	是	非常符合	不符合	符合	符合	非常不符合	符合	有点不符合	符合	有点符合	不符合	有点符合	不符合	非常符合	有点符合	不符合	有点符合	不符合	符合	符合	不符合	不符合	符合	符合	不符合	不符合	不符合	有点符合	符合	有点符合	符合	不符合	符合	不一定	符合	完全同意	完全同意	完全同意	有些同意	完全不同意	有些同意	有些不同意	完全同意	中立	完全同意	完全同意	完全同意
551	男	高二	是	有点不符合	非常符合	有点不符合	有点不符合	有点符合	有点不符合	符合	有点符合	有点符合	非常符合	不一定	有点符合	有点符合	有点符合	符合	不一定	有点符合	有点不符合	不一定	有点不符合	有点符合	有点不符合	不一定	符合	有点不符合	符合	有点不符合	符合	有点不符合	符合	有点不符合	符合	有点不符合	符合	中立	中立	中立	中立	中立	有些不同意	中立	中立	中立	中立	中立	中立
552	女	高二	是	符合	非常不符合	非常符合	符合	不符合	非常符合	不符合	符合	不符合	有点不符合	非常符合	不符合	符合	符合	不符合	符合	不符合	符合	有点不符合	有点不符合	不符合	符合	符合	不符合	不符合	不符合	非常符合	非常符合	不符合	非常符合	非常不符合	非常符合	非常不符合	非常符合	完全同意	完全同意	完全同意	完全不同意	完全不同意	有些同意	完全同意	完全同意	有些同意	完全同意	有些同意	完全同意
553	男	高二	是	符合	不符合	非常符合	符合	不符合	有点不符合	非常不符合	不一定	不符合	不符合	有点符合	不一定	符合	符合	非常不符合	符合	不符合	不一定	有点符合	非常不符合	非常不符合	非常符合	有点符合	非常不符合	非常不符合	非常不符合	有点符合	符合	不一定	非常符合	不符合	不一定	有点不符合	有点符合	完全同意	完全同意	有些同意	有些不同意	完全不同意	完全同意	中立	有些同意	中立	有些同意	有些不同意	有些同意
554	女	高二	是	非常符合	不符合	符合	非常符合	非常不符合	非常符合	不符合	符合	非常不符合	非常不符合	非常符合	非常不符合	非常符合	非常符合	非常不符合	非常符合	非常不符合	非常符合	非常不符合	非常不符合	非常不符合	非常符合	非常符合	非常不符合	非常不符合	非常不符合	非常符合	非常符合	符合	非常符合	非常不符合	非常符合	非常不符合	非常符合	完全同意	完全同意	完全同意	完全同意	完全不同意	完全同意	完全同意	完全同意	完全同意	完全同意	完全同意	完全同意
555	男	高二	是	符合	不符合	符合	符合	不符合	符合	不符合	符合	不一定	不符合	符合	不一定	符合	符合	不符合	符合	不符合	符合	不一定	不一定	不符合	符合	符合	不符合	符合	不符合	符合	符合	符合	符合	不一定	不一定	不一定	不一定	完全同意	完全同意	完全同意	完全同意	完全同意	完全同意	完全同意	完全同意	完全同意	完全同意	完全同意	完全同意
556	男	高二	是	符合	有点不符合	符合	符合	不一定	符合	符合	符合	不一定	有点不符合	符合	符合	符合	有点不符合	符合	符合	有点不符合	符合	符合	有点不符合	有点不符合	符合	符合	有点不符合	有点不符合	有点不符合	有点不符合	符合	符合	符合	有点不符合	符合	有点不符合	符合	有些同意	有些同意	有些同意	有些同意	中立	有些同意	有些同意	有些同意	有些同意	有些同意	有些同意	完全不同意
557	女	高二	不是	非常符合	非常不符合	非常符合	非常符合	非常不符合	非常符合	非常不符合	非常符合	非常不符合	非常不符合	非常符合	非常不符合	非常符合	非常符合	非常不符合	非常符合	非常不符合	非常符合	非常不符合	非常不符合	非常不符合	非常符合	非常符合	非常不符合	非常不符合	非常不符合	非常符合	非常符合	非常符合	非常符合	非常不符合	非常符合	非常不符合	非常符合	完全同意	完全同意	完全同意	完全同意	完全不同意	完全同意	完全同意	完全同意	完全同意	完全同意	完全同意	完全同意
558	男	高二	不是	有点不符合	不一定	不一定	不一定	不一定	不一定	不一定	不一定	不一定	不一定	不一定	不一定	不一定	不一定	不一定	不一定	不一定	不一定	不一定	有点符合	有点符合	不一定	有点符合	符合	不一定	有点符合	不一定	有点不符合	不一定	不一定	不一定	不一定	不一定	不一定	完全同意	完全同意	完全同意	完全同意	完全不同意	完全同意	完全同意	完全同意	中立	完全同意	完全同意	完全同意
559	男	高二	是	符合	有点不符合	符合	符合	不符合	符合	不符合	符合	不符合	不一定	符合	不符合	不符合	符合	不符合	符合	不符合	符合	不符合	不符合	不符合	符合	符合	不符合	不符合	不符合	不符合	符合	不符合	符合	不符合	符合	不符合	符合	有些同意	完全同意	完全同意	有些同意	完全不同意	中立	完全同意	有些同意	完全同意	完全同意	完全同意	完全同意
560	女	高二	是	符合	不符合	符合	符合	不符合	符合	不符合	符合	不一定	不符合	符合	非常不符合	符合	符合	不符合	非常符合	有点不符合	符合	符合	不符合	非常不符合	符合	符合	不一定	不符合	不符合	符合	符合	不一定	符合	不符合	符合	符合	符合	完全同意	完全同意	完全同意	完全同意	完全不同意	完全同意	完全同意	中立	有些同意	完全同意	完全同意	完全同意
561	男	高二	是	不一定	不一定	不一定	不一定	不一定	不一定	不一定	不一定	不一定	不一定	不一定	不一定	不一定	不一定	不一定	不一定	不一定	不一定	不一定	不一定	不一定	不一定	不一定	不一定	不一定	不一定	不一定	不一定	不一定	不一定	不一定	不一定	不一定	不一定	完全同意	完全同意	完全同意	完全同意	完全不同意	有些同意	有些同意	有些同意	有些同意	有些同意	有些同意	有些同意
562	男	高二	是	符合	不一定	符合	符合	不符合	符合	不符合	符合	不符合	不符合	符合	不符合	符合	符合	不符合	符合	不符合	符合	不符合	不符合	不符合	符合	符合	不符合	不符合	不符合	符合	符合	符合	符合	不符合	符合	不符合	符合	完全同意	完全同意	完全同意	完全同意	完全不同意	有些同意	完全同意	完全同意	有些同意	完全同意	完全同意	完全同意
563	女	高二	不是	非常符合	非常不符合	符合	非常符合	非常不符合	非常符合	非常不符合	非常符合	不符合	不符合	非常符合	非常不符合	非常符合	非常符合	非常不符合	非常符合	不符合	非常符合	有点不符合	不符合	有点不符合	符合	非常符合	不符合	有点不符合	不符合	非常符合	非常符合	有点符合	非常符合	不符合	非常符合	非常不符合	非常符合	完全同意	完全同意	有些同意	有些不同意	完全不同意	有些同意	中立	中立	有些同意	有些同意	完全同意	中立
564	女	高二	是	符合	有点不符合	符合	非常符合	有点不符合	非常符合	不符合	符合	不一定	不一定	有点符合	不一定	符合	符合	不符合	有点符合	不一定	符合	不符合	不一定	不一定	不一定	符合	有点符合	不一定	不一定	有点符合	符合	符合	符合	不符合	符合	不符合	有点符合	完全同意	完全同意	中立	有些不同意	有些不同意	中立	中立	中立	中立	有些同意	有些同意	有些同意
565	男	高二	不是	非常符合	不符合	非常符合	非常符合	不符合	非常符合	不符合	符合	不符合	不符合	符合	不符合	符合	符合	不符合	符合	不符合	符合	不一定	不一定	不符合	符合	符合	不符合	符合	不符合	符合	符合	不一定	符合	不符合	符合	不符合	符合	完全同意	完全同意	有些同意	有些不同意	完全不同意	有些同意	完全同意	完全同意	有些同意	完全同意	完全同意	完全同意
566	男	高二	是	有点符合	有点不符合	符合	有点符合	有点符合	有点符合	有点符合	符合	有点符合	符合	符合	不一定	有点符合	符合	有点符合	有点符合	不一定	符合	有点符合	不一定	不一定	有点符合	符合	不一定	不一定	有点不符合	不一定	有点符合	符合	有点符合	不一定	有点符合	不一定	符合	完全同意	完全同意	完全同意	完全同意	完全同意	完全同意	完全同意	完全同意	完全同意	完全同意	完全同意	完全同意
567	男	高二	是	非常符合	非常不符合	非常符合	非常符合	非常不符合	非常符合	非常不符合	非常符合	非常不符合	非常不符合	非常符合	非常不符合	非常符合	非常符合	非常不符合	非常符合	非常不符合	非常符合	非常不符合	非常不符合	非常不符合	非常符合	非常符合	非常不符合	非常不符合	非常不符合	非常符合	非常符合	非常不符合	非常符合	非常不符合	非常符合	非常不符合	非常符合	完全同意	完全同意	完全同意	完全同意	完全不同意	完全同意	完全同意	完全同意	完全同意	完全同意	完全同意	完全同意
568	男	高二	是	符合	不符合	不符合	符合	不符合	符合	不符合	符合	不符合	不符合	符合	不符合	符合	有点符合	不符合	符合	不符合	符合	符合	不符合	不符合	符合	符合	不符合	符合	不符合	符合	符合	符合	符合	不符合	符合	符合	符合	完全同意	完全同意	完全同意	完全同意	完全不同意	有些同意	完全同意	完全同意	完全同意	完全同意	完全同意	完全同意
569	男	高二	是	符合	非常不符合	符合	符合	非常不符合	符合	不符合	有点符合	不符合	不符合	符合	非常不符合	符合	符合	非常不符合	有点符合	非常不符合	符合	非常不符合	非常不符合	不符合	非常不符合	符合	非常不符合	有点符合	非常不符合	有点符合	符合	不符合	符合	非常不符合	符合	非常不符合	符合	完全同意	完全同意	有些同意	有些同意	有些同意	有些同意	中立	有些同意	中立	有些同意	完全同意	完全同意
570	女	高二	是	符合	非常不符合	非常符合	非常符合	非常不符合	非常符合	不符合	有点符合	不符合	不符合	符合	不符合	符合	符合	不符合	符合	不符合	符合	不符合	不符合	不符合	不一定	符合	不符合	不符合	不符合	不一定	符合	有点不符合	符合	不符合	符合	不符合	符合	有些同意	有些不同意	中立	有些不同意	有些不同意	有些不同意	有些同意	有些不同意	有些不同意	有些不同意	有些同意	有些同意
571	女	高二	不是	符合	非常不符合	符合	非常符合	非常不符合	符合	非常不符合	符合	非常不符合	非常不符合	非常符合	非常不符合	非常符合	符合	非常不符合	符合	非常不符合	非常符合	有点不符合	非常不符合	非常不符合	符合	非常符合	非常不符合	非常不符合	非常不符合	符合	非常符合	符合	非常符合	非常不符合	非常符合	不符合	非常符合	完全同意	完全同意	完全同意	有些同意	完全不同意	完全同意	完全同意	完全同意	完全同意	完全同意	完全同意	完全同意
572	女	高二	是	非常符合	非常不符合	非常符合	非常符合	非常不符合	非常符合	非常不符合	非常符合	非常不符合	非常不符合	非常符合	非常不符合	非常符合	非常符合	非常不符合	非常符合	非常不符合	非常符合	非常不符合	非常不符合	非常不符合	非常符合	非常符合	非常不符合	非常不符合	非常不符合	非常符合	非常符合	非常不符合	非常符合	非常不符合	非常符合	非常不符合	非常符合	完全同意	完全同意	完全同意	完全同意	完全不同意	有些同意	完全同意	有些同意	完全同意	完全同意	完全同意	完全同意
573	女	高二	是	有点符合	不符合	符合	非常符合	非常不符合	非常符合	非常不符合	非常符合	非常不符合	非常不符合	非常符合	非常不符合	非常符合	有点符合	非常不符合	非常符合	非常不符合	非常符合	有点不符合	非常不符合	非常不符合	符合	符合	非常不符合	非常不符合	非常不符合	符合	符合	符合	符合	不符合	符合	非常不符合	非常符合	完全同意	完全同意	中立	中立	完全不同意	中立	有些同意	完全同意	中立	完全同意	完全同意	完全同意
574	女	高二	不是	非常符合	非常不符合	非常符合	非常符合	非常不符合	非常符合	非常不符合	非常符合	非常不符合	非常不符合	非常符合	非常不符合	非常符合	非常符合	非常不符合	非常符合	非常不符合	非常符合	非常不符合	非常不符合	非常不符合	非常符合	非常符合	非常不符合	非常不符合	非常不符合	非常符合	非常符合	非常不符合	非常符合	非常不符合	非常符合	非常不符合	非常符合	完全同意	完全同意	完全同意	完全同意	完全不同意	有些同意	有些同意	完全同意	有些同意	完全同意	完全同意	完全同意
575	男	高二	不是	有点符合	有点不符合	有点符合	有点符合	不符合	符合	不符合	有点符合	不符合	不符合	符合	有点不符合	有点符合	有点符合	有点不符合	符合	不符合	符合	不一定	有点不符合	有点不符合	有点符合	有点符合	有点不符合	不一定	不符合	有点符合	有点符合	有点符合	有点符合	不符合	有点符合	不符合	有点符合	完全同意	完全同意	中立	完全同意	有些不同意	有些同意	中立	完全同意	完全同意	有些同意	有些同意	有些同意
576	男	高二	是	非常符合	非常不符合	不一定	有点符合	有点不符合	有点符合	有点不符合	非常符合	非常不符合	非常不符合	非常符合	非常不符合	非常符合	非常符合	非常不符合	符合	非常不符合	非常符合	非常不符合	非常不符合	非常不符合	有点符合	非常符合	非常不符合	非常不符合	非常不符合	非常不符合	非常符合	有点不符合	不一定	不符合	不一定	非常不符合	非常符合	完全同意	完全同意	完全同意	完全同意	完全同意	完全同意	完全同意	完全同意	有些同意	有些同意	有些同意	完全同意
577	女	高二	是	非常符合	不符合	符合	非常符合	非常不符合	不符合	不符合	非常符合	非常不符合	非常不符合	非常符合	非常不符合	非常不符合	非常符合	非常不符合	非常符合	非常不符合	非常符合	非常不符合	非常不符合	非常不符合	非常不符合	非常符合	非常不符合	非常不符合	非常不符合	非常不符合	非常符合	非常符合	非常符合	非常不符合	非常符合	非常不符合	非常符合	完全同意	完全同意	完全同意	完全同意	完全不同意	有些同意	完全同意	完全同意	完全同意	完全同意	完全同意	完全同意
578	女	高二	是	不一定	有点符合	不一定	不符合	不符合	不符合	不一定	有点符合	不一定	符合	不一定	非常不符合	符合	有点符合	符合	不符合	不符合	不一定	非常符合	不符合	非常符合	有点符合	不一定	不一定	不一定	有点符合	有点不符合	不一定	有点符合	不一定	非常不符合	不一定	有点符合	非常符合	完全同意	有些同意	中立	有些同意	中立	有些同意	有些不同意	完全同意	完全不同意	完全同意	有些同意	有些同意
579	男	高二	是	符合	不符合	符合	符合	非常不符合	符合	非常不符合	符合	非常不符合	非常不符合	符合	非常不符合	符合	符合	符合	符合	非常不符合	符合	非常不符合	非常不符合	非常不符合	符合	符合	非常不符合	非常不符合	非常不符合	符合	符合	符合	符合	非常不符合	符合	非常不符合	符合	完全同意	完全同意	完全同意	完全同意	中立	完全同意	完全同意	完全同意	完全同意	完全同意	完全同意	完全同意
580	女	高二	是	有点符合	非常不符合	不一定	符合	非常不符合	非常符合	非常不符合	非常不符合	不符合	不符合	符合	不符合	有点符合	符合	不符合	符合	不符合	符合	有点符合	不符合	不一定	符合	符合	不符合	符合	有点不符合	有点符合	符合	有点符合	有点符合	非常不符合	非常符合	不符合	符合	完全同意	完全同意	有些同意	中立	中立	中立	有些同意	完全同意	有些不同意	有些同意	完全同意	完全同意
581	男	高二	是	符合	不一定	有点符合	符合	有点不符合	有点符合	有点不符合	符合	有点不符合	有点不符合	符合	有点不符合	符合	符合	有点不符合	符合	有点不符合	符合	有点不符合	有点不符合	有点不符合	符合	符合	有点不符合	有点不符合	有点不符合	符合	符合	有点符合	符合	不一定	符合	有点符合	符合	有些同意	有些同意	有些同意	中立	完全不同意	中立	有些同意	有些同意	有些同意	有些同意	有些同意	有些同意
582	男	高二	是	有点符合	有点符合	有点符合	有点符合	有点不符合	符合	有点不符合	符合	不一定	有点不符合	符合	有点符合	符合	有点符合	不一定	有点符合	有点符合	符合	有点符合	不一定	不一定	有点符合	有点符合	有点不符合	有点符合	不一定	有点符合	有点符合	有点符合	有点符合	不符合	有点符合	不一定	有点符合	完全同意	完全同意	完全同意	完全同意	完全不同意	完全同意	完全同意	完全同意	完全同意	完全同意	完全同意	完全同意
583	女	高二	不是	有点不符合	不符合	不一定	符合	不符合	非常符合	非常不符合	符合	不符合	不符合	非常符合	非常不符合	符合	不一定	不符合	不一定	不符合	符合	不一定	不符合	不符合	符合	符合	有点不符合	不符合	不符合	符合	符合	不一定	符合	不一定	符合	不符合	不一定	完全同意	完全同意	完全同意	完全同意	完全不同意	中立	中立	中立	中立	有些同意	完全同意	完全同意
584	女	高二	是	符合	不符合	符合	符合	不符合	非常符合	有点不符合	符合	有点不符合	不符合	不一定	不一定	有点符合	不一定	不符合	有点符合	不一定	符合	不一定	有点不符合	有点不符合	符合	符合	不符合	不符合	不符合	符合	符合	有点符合	符合	有点不符合	非常符合	不符合	符合	中立	中立	中立	中立	中立	中立	中立	有些同意	中立	中立	中立	中立
585	女	高二	是	符合	非常不符合	符合	符合	非常不符合	非常符合	非常不符合	非常符合	非常不符合	非常不符合	符合	非常不符合	符合	符合	非常不符合	非常符合	非常不符合	符合	非常不符合	非常不符合	非常不符合	符合	符合	非常不符合	非常不符合	非常不符合	符合	符合	非常不符合	符合	非常不符合	非常符合	非常不符合	符合	完全同意	完全同意	完全同意	完全同意	有些不同意	中立	中立	有些同意	中立	有些同意	完全同意	完全同意
586	男	高二	是	非常符合	非常不符合	非常符合	非常符合	非常不符合	非常符合	非常不符合	非常符合	非常不符合	非常不符合	非常符合	非常不符合	非常符合	非常符合	非常不符合	非常符合	非常不符合	非常符合	非常不符合	非常不符合	非常不符合	非常符合	非常符合	非常不符合	非常不符合	非常不符合	非常符合	非常符合	非常符合	非常符合	非常不符合	非常符合	非常不符合	非常符合	完全同意	完全同意	完全同意	完全同意	完全不同意	完全同意	完全同意	完全同意	完全同意	完全同意	完全同意	完全同意
587	男	高二	是	非常符合	非常不符合	非常符合	非常符合	非常不符合	非常符合	非常不符合	非常符合	非常不符合	非常不符合	非常符合	非常不符合	非常符合	非常符合	非常不符合	非常符合	非常不符合	非常符合	非常不符合	非常不符合	非常不符合	非常符合	非常符合	非常不符合	非常不符合	非常不符合	非常符合	非常符合	非常符合	符合	符合	符合	符合	不符合	有些不同意	有些同意	有些同意	有些不同意	有些不同意	有些同意	有些同意	有些不同意	有些同意	有些同意	有些同意	有些同意
588	男	高二	是	非常符合	非常不符合	非常符合	非常符合	非常不符合	非常符合	非常不符合	非常符合	非常不符合	非常不符合	非常符合	非常不符合	非常符合	非常符合	非常不符合	非常符合	不一定	非常符合	不一定	不一定	不一定	非常符合	非常符合	非常不符合	不一定	非常不符合	非常符合	非常符合	不一定	非常符合	非常不符合	非常符合	非常不符合	非常符合	完全同意	完全同意	完全同意	完全同意	完全同意	完全同意	完全同意	完全同意	完全同意	完全同意	完全同意	完全同意
589	女	高二	是	非常符合	非常不符合	非常符合	非常符合	非常不符合	非常符合	非常不符合	非常符合	非常不符合	非常不符合	非常符合	非常不符合	非常符合	非常符合	非常不符合	非常符合	非常不符合	非常符合	非常不符合	非常不符合	非常不符合	非常符合	非常符合	非常不符合	非常不符合	非常不符合	非常符合	非常符合	非常不符合	非常符合	非常不符合	非常符合	非常不符合	非常符合	完全同意	完全同意	有些同意	有些同意	完全不同意	中立	完全同意	完全同意	中立	完全同意	完全同意	完全同意
590	女	高三	是	有点符合	有点符合	有点符合	有点符合	有点符合	有点符合	有点符合	有点符合	有点符合	不一定	不一定	不一定	不一定	不一定	不一定	不一定	不一定	不一定	不一定	有点符合	有点符合	有点符合	有点符合	有点符合	有点符合	有点符合	有点符合	有点符合	有点符合	有点符合	有点符合	有点符合	有点符合	有点符合	中立	中立	中立	中立	中立	中立	中立	中立	中立	中立	中立	中立
591	男	高三	是	符合	非常不符合	非常符合	非常符合	非常不符合	非常符合	不一定	符合	符合	不符合	符合	不一定	符合	符合	非常符合	非常符合	非常不符合	非常不符合	非常符合	非常符合	非常不符合	非常不符合	非常不符合	非常不符合	非常符合	非常符合	非常符合	非常符合	非常不符合	非常不符合	非常不符合	非常不符合	非常不符合	非常不符合	完全同意	完全同意	有些同意	有些同意	完全不同意	中立	中立	完全同意	有些同意	完全同意	完全同意	有些同意
592	女	高三	是	符合	符合	符合	符合	非常不符合	符合	非常不符合	符合	非常不符合	非常不符合	符合	非常不符合	符合	符合	非常不符合	符合	非常不符合	符合	非常不符合	非常不符合	非常不符合	不一定	符合	非常不符合	非常不符合	非常不符合	符合	符合	不一定	不一定	不一定	有点符合	不符合	有点符合	有些同意	有些同意	有些同意	有些同意	有些不同意	有些同意	有些同意	有些同意	中立	中立	中立	中立
593	男	高三	是	有点不符合	有点符合	有点不符合	有点不符合	不一定	不一定	有点符合	不一定	有点符合	非常符合	非常符合	非常不符合	非常符合	非常符合	非常符合	非常符合	非常不符合	非常符合	非常符合	非常符合	非常符合	非常符合	非常符合	非常符合	非常符合	非常符合	非常符合	非常符合	非常符合	非常符合	非常符合	非常符合	非常符合	非常符合	完全同意	完全同意	完全同意	完全同意	完全不同意	完全不同意	完全同意	完全同意	完全同意	完全同意	完全同意	完全同意
594	男	高三	是	有点不符合	非常不符合	符合	符合	非常不符合	非常不符合	非常不符合	符合	不符合	有点不符合	符合	不一定	非常符合	符合	有点符合	符合	不符合	不符合	不一定	不一定	非常不符合	不一定	不符合	不符合	不符合	非常不符合	不一定	有点符合	符合	符合	不符合	符合	不一定	有点符合	完全同意	完全同意	有些同意	有些同意	完全不同意	有些不同意	有些不同意	完全同意	有些同意	完全同意	完全同意	完全同意
595	女	高三	不是	有点符合	有点不符合	符合	符合	不符合	符合	不符合	符合	不符合	不符合	符合	不符合	符合	符合	不符合	有点符合	不符合	符合	不符合	不符合	不符合	有点符合	符合	不符合	不符合	不符合	符合	符合	有点不符合	符合	不符合	符合	不符合	符合	有些同意	有些同意	中立	中立	有些不同意	有些同意	中立	有些同意	中立	有些同意	有些同意	完全同意
596	男	高三	是	有点符合	符合	符合	符合	不符合	符合	不符合	符合	符合	不一定	非常符合	不符合	非常符合	有点符合	符合	符合	有点不符合	非常符合	非常符合	非常不符合	非常不符合	符合	非常符合	符合	符合	符合	符合	非常符合	有点符合	非常符合	符合	非常符合	非常符合	非常符合	完全同意	有些同意	完全同意	有些同意	有些不同意	有些同意	完全同意	完全同意	有些同意	完全同意	完全同意	完全同意
597	女	高三	不是	有点符合	非常不符合	非常符合	非常符合	非常不符合	有点符合	非常不符合	非常符合	非常不符合	非常不符合	非常符合	非常不符合	非常符合	非常符合	非常符合	非常符合	非常不符合	非常符合	不符合	非常符合	非常不符合	非常符合	非常符合	非常不符合	非常不符合	非常不符合	非常符合	非常符合	非常符合	非常符合	不一定	非常符合	非常不符合	非常符合	完全同意	完全同意	完全同意	完全同意	完全同意	完全同意	完全同意	完全同意	完全同意	完全同意	完全同意	完全同意
598	女	高三	不是	有点符合	非常符合	有点符合	符合	符合	不一定	不一定	不一定	符合	非常符合	不一定	有点符合	有点符合	不一定	有点不符合	不一定	不一定	有点符合	不一定	不一定	有点符合	符合	有点符合	有点符合	不一定	有点符合	有点不符合	有点符合	不一定	有点符合	非常符合	不一定	不一定	有点符合	完全同意	完全同意	完全同意	完全同意	完全不同意	有些同意	完全同意	完全同意	中立	完全同意	完全同意	完全同意
599	女	高三	不是	非常符合	不符合	非常符合	非常符合	不符合	非常符合	不符合	非常符合	不符合	不符合	非常符合	不符合	符合	符合	不一定	符合	不符合	符合	有点不符合	不符合	不符合	符合	符合	不符合	不符合	不符合	符合	非常符合	有点不符合	符合	符合	符合	不符合	符合	完全同意	完全同意	有些同意	中立	完全不同意	完全同意	完全同意	完全同意	有些同意	完全同意	完全同意	完全同意
600	女	高三	不是	非常符合	非常不符合	非常符合	非常符合	非常不符合	符合	非常不符合	非常符合	不符合	不符合	非常符合	不符合	非常符合	非常符合	非常不符合	非常符合	非常不符合	非常符合	非常不符合	不符合	不符合	非常符合	非常符合	非常不符合	非常不符合	非常不符合	不符合	非常符合	符合	非常符合	非常不符合	有点符合	非常不符合	非常符合	完全同意	完全同意	完全同意	完全同意	完全不同意	完全同意	完全同意	完全同意	完全同意	完全同意	完全同意	完全同意
601	女	高三	是	非常符合	非常不符合	非常符合	非常符合	非常不符合	非常符合	非常不符合	非常符合	非常不符合	非常不符合	非常符合	非常不符合	非常符合	非常符合	非常不符合	非常符合	非常不符合	非常符合	非常不符合	非常不符合	非常不符合	非常符合	非常符合	非常不符合	非常不符合	非常不符合	非常不符合	非常符合	非常不符合	非常符合	非常不符合	非常符合	非常不符合	非常符合	完全同意	完全同意	完全同意	完全同意	完全不同意	完全同意	完全同意	完全同意	完全同意	完全同意	完全同意	完全同意
602	男	高三	不是	非常符合	有点不符合	非常符合	非常符合	不一定	非常符合	不符合	非常符合	不符合	不一定	非常符合	非常不符合	非常符合	非常符合	非常符合	非常符合	不一定	不一定	不一定	不一定	不一定	不一定	不一定	不一定	不一定	不一定	不一定	不一定	不一定	不一定	不一定	不一定	不一定	不一定	中立	中立	中立	中立	中立	中立	中立	中立	中立	中立	中立	中立
603	女	高三	是	非常符合	非常不符合	非常符合	非常符合	不符合	非常符合	非常不符合	非常符合	有点不符合	非常不符合	非常符合	非常不符合	非常符合	非常符合	非常不符合	非常符合	非常不符合	非常符合	不符合	非常不符合	非常不符合	非常符合	非常符合	非常不符合	非常不符合	非常不符合	非常符合	非常符合	不一定	非常符合	不一定	非常符合	不一定	非常符合	完全同意	完全同意	完全同意	完全同意	完全不同意	有些同意	完全同意	完全同意	有些同意	完全同意	完全同意	完全同意
604	女	高三	是	符合	不符合	符合	符合	不符合	符合	不符合	符合	不符合	不符合	符合	不符合	符合	符合	不符合	符合	不符合	符合	不符合	不符合	不符合	符合	符合	不符合	不符合	不符合	符合	符合	不符合	符合	不符合	符合	不符合	符合	完全同意	完全同意	中立	中立	有些不同意	中立	中立	中立	中立	中立	有些同意	有些同意
605	女	高三	是	符合	不符合	符合	符合	不符合	符合	不符合	符合	不一定	不符合	符合	不符合	符合	不一定	有点符合	有点符合	不符合	符合	有点不符合	不符合	不符合	符合	符合	有点不符合	不符合	有点不符合	不一定	不一定	不一定	符合	符合	符合	有点不符合	非常符合	完全同意	完全同意	有些同意	有些同意	完全不同意	有些同意	完全同意	完全同意	有些同意	完全同意	完全同意	完全同意
606	女	高三	是	符合	不一定	符合	符合	不符合	非常符合	不符合	符合	有点不符合	不一定	符合	不符合	符合	非常符合	不符合	不一定	不符合	符合	有点符合	不一定	不符合	符合	符合	不符合	有点不符合	非常不符合	符合	符合	不一定	符合	不符合	符合	非常不符合	符合	完全同意	完全同意	中立	中立	完全不同意	中立	完全同意	完全同意	有些不同意	有些同意	有些同意	有些同意
607	女	高三	不是	非常符合	非常不符合	非常符合	非常符合	非常不符合	非常符合	非常不符合	非常符合	非常不符合	非常不符合	非常符合	非常不符合	非常符合	非常符合	非常不符合	非常符合	非常不符合	非常符合	非常不符合	非常不符合	非常不符合	非常符合	非常符合	非常不符合	非常不符合	非常不符合	非常符合	非常符合	非常不符合	非常符合	非常不符合	非常符合	非常不符合	非常符合	完全同意	完全同意	完全同意	完全同意	完全不同意	完全同意	完全同意	完全同意	中立	完全同意	完全同意	完全同意
608	男	高三	是	符合	不符合	符合	符合	不符合	符合	不符合	符合	不符合	不符合	符合	不符合	符合	符合	不符合	符合	不符合	符合	不符合	不符合	不符合	符合	符合	不符合	不符合	不符合	符合	符合	不符合	符合	符合	符合	不符合	符合	有些同意	有些同意	有些同意	有些同意	有些不同意	有些同意	有些同意	有些不同意	有些不同意	有些同意	有些同意	有些同意
609	女	高三	是	非常符合	非常不符合	非常符合	非常符合	非常不符合	非常符合	非常不符合	非常符合	非常不符合	非常不符合	非常符合	非常不符合	符合	符合	非常不符合	非常符合	非常不符合	非常符合	非常不符合	非常不符合	非常不符合	符合	非常符合	非常不符合	非常不符合	非常不符合	非常符合	非常符合	非常符合	非常符合	非常不符合	非常符合	非常不符合	非常符合	完全同意	完全同意	中立	有些同意	完全不同意	有些同意	有些同意	有些同意	中立	有些同意	有些同意	有些同意
610	女	高三	不是	有点符合	非常不符合	符合	符合	非常不符合	有点符合	非常不符合	符合	非常不符合	非常不符合	符合	非常不符合	符合	符合	非常不符合	符合	非常不符合	符合	有点符合	非常不符合	非常不符合	符合	符合	非常不符合	不一定	非常不符合	不一定	有点符合	有点符合	有点符合	非常不符合	有点符合	有点符合	符合	中立	完全同意	有些同意	中立	中立	中立	中立	有些同意	中立	中立	有些同意	有些同意
611	女	高三	是	非常符合	非常不符合	非常符合	非常符合	非常不符合	非常符合	非常不符合	非常符合	非常不符合	非常符合	非常不符合	非常符合	非常不符合	非常符合	非常符合	非常符合	非常不符合	非常符合	非常不符合	非常符合	非常不符合	非常符合	非常不符合	非常符合	非常不符合	非常符合	非常符合	非常符合	非常符合	非常符合	非常符合	非常符合	非常不符合	非常符合	完全同意	完全同意	完全同意	完全同意	完全不同意	完全同意	完全同意	完全同意	完全同意	完全同意	完全同意	完全同意
612	女	高三	是	非常符合	非常不符合	非常符合	非常符合	非常不符合	非常符合	非常不符合	非常符合	非常不符合	非常不符合	非常符合	非常不符合	非常符合	非常符合	非常不符合	非常符合	非常不符合	非常符合	非常不符合	非常不符合	非常不符合	非常符合	非常符合	非常不符合	非常不符合	非常不符合	非常符合	非常符合	非常不符合	非常符合	非常不符合	非常符合	非常不符合	非常符合	完全同意	完全同意	完全同意	完全同意	完全不同意	完全同意	完全同意	完全同意	完全同意	完全同意	完全同意	完全同意
613	男	高三	是	符合	非常不符合	符合	非常符合	不符合	有点符合	不符合	符合	不符合	不符合	符合	不符合	符合	符合	不符合	非常符合	不符合	符合	符合	不一定	非常不符合	符合	符合	不符合	不一定	非常不符合	有点符合	不一定	不一定	符合	符合	有点符合	符合	非常符合	完全同意	完全同意	有些同意	有些同意	完全不同意	有些同意	有些同意	完全同意	有些同意	有些同意	有些同意	完全同意
614	女	高三	是	有点符合	不符合	不一定	有点符合	不符合	有点符合	有点不符合	有点符合	有点不符合	不一定	不一定	不一定	有点符合	有点符合	有点不符合	有点符合	不一定	不一定	不一定	有点不符合	不一定	有点符合	有点符合	有点不符合	有点不符合	有点不符合	不一定	有点符合	不一定	有点符合	有点不符合	有点符合	有点不符合	有点符合	有些同意	有些同意	中立	中立	中立	中立	中立	有些同意	中立	中立	有些同意	有些同意
615	女	高三	是	非常符合	非常不符合	非常符合	非常不符合	非常符合	非常不符合	非常符合	非常不符合	非常符合	非常不符合	非常符合	非常不符合	非常符合	非常不符合	非常符合	非常不符合	非常符合	非常不符合	非常符合	非常不符合	非常符合	非常不符合	非常符合	非常不符合	非常符合	非常不符合	非常符合	非常不符合	非常符合	非常符合	非常不符合	非常符合	非常符合	非常符合	完全同意	完全同意	完全同意	完全同意	完全不同意	完全同意	完全同意	完全同意	完全同意	完全同意	完全同意	完全同意
616	女	高三	是	非常符合	非常不符合	非常符合	符合	非常不符合	非常符合	非常不符合	符合	非常不符合	非常不符合	非常符合	非常不符合	非常符合	非常符合	非常不符合	非常符合	非常不符合	非常符合	非常不符合	不符合	非常不符合	非常符合	符合	非常不符合	不符合	非常不符合	符合	非常符合	非常不符合	非常符合	非常不符合	非常符合	非常不符合	非常符合	完全同意	完全同意	完全同意	中立	有些不同意	中立	完全同意	完全同意	有些同意	完全同意	完全同意	完全同意
617	男	高三	是	符合	不符合	符合	符合	不符合	有点符合	不符合	符合	不符合	有点符合	符合	有点符合	符合	不一定	不符合	有点符合	不符合	符合	不符合	不符合	不一定	符合	符合	不一定	不一定	不符合	符合	符合	有点符合	符合	不符合	有点符合	不符合	符合	完全同意	完全同意	完全同意	有些同意	完全不同意	有些同意	有些不同意	完全同意	有些不同意	完全同意	完全同意	完全同意
618	女	高三	不是	非常不符合	非常不符合	非常不符合	非常不符合	非常不符合	非常不符合	非常不符合	非常不符合	不符合	有点不符合	非常不符合	非常不符合	非常符合	非常符合	非常不符合	符合	不符合	有点符合	不符合	有点不符合	有点不符合	不一定	符合	非常不符合	非常不符合	非常不符合	符合	符合	非常不符合	符合	非常不符合	符合	有点符合	符合	完全同意	有些同意	有些同意	中立	有些不同意	有些同意	中立	完全同意	中立	中立	完全同意	完全同意
619	男	高三	不是	有点符合	非常符合	符合	有点符合	有点符合	不一定	不符合	符合	不一定	符合	非常符合	不一定	非常符合	非常符合	有点符合	不一定	符合	有点符合	符合	不一定	不一定	非常符合	符合	不符合	符合	有点符合	符合	符合	符合	有点符合	有点符合	非常不符合	有点符合	非常符合	完全同意	完全同意	有些同意	有些同意	有些不同意	有些同意	有些同意	中立	有些同意	有些同意	有些同意	有些同意
620	男	高三	不是	有点符合	有点不符合	符合	有点符合	有点不符合	符合	有点符合	符合	有点符合	有点不符合	有点符合	有点符合	符合	有点符合	不符合	有点符合	有点符合	有点符合	有点符合	有点符合	有点符合	符合	有点符合	有点不符合	有点符合	有点不符合	有点符合	有点符合	有点不符合	符合	不符合	符合	有点不符合	有点符合	完全同意	完全同意	有些同意	有些同意	完全不同意	中立	有些同意	完全同意	中立	有些同意	完全同意	完全同意
621	女	高三	是	有点不符合	不符合	符合	不一定	不符合	符合	有点不符合	有点符合	不符合	不符合	不一定	有点不符合	有点符合	有点符合	不符合	符合	有点不符合	符合	不符合	不一定	不符合	符合	有点符合	不符合	不一定	不符合	符合	符合	不一定	符合	不一定	符合	不一定	符合	完全同意	完全同意	中立	中立	有些不同意	中立	有些同意	完全同意	中立	完全同意	完全同意	完全同意
622	女	高三	是	不一定	不一定	符合	非常符合	不一定	有点不符合	不一定	有点符合	不一定	不一定	符合	不一定	符合	不一定	不一定	有点符合	不一定	符合	有点符合	有点不符合	不符合	符合	有点符合	不符合	不一定	不一定	不一定	有点符合	有点不符合	有点符合	不符合	不一定	不一定	有点符合	完全同意	有些同意	有些同意	有些同意	有些不同意	中立	有些不同意	有些同意	有些不同意	完全同意	完全同意	完全同意
623	男	高三	是	非常符合	非常不符合	非常符合	非常符合	非常不符合	非常符合	非常不符合	非常符合	非常不符合	非常不符合	非常符合	非常不符合	非常符合	非常符合	非常不符合	非常符合	非常不符合	非常符合	非常不符合	非常不符合	非常不符合	非常符合	非常符合	非常不符合	非常不符合	非常不符合	非常不符合	非常符合	非常不符合	非常符合	非常不符合	非常符合	非常不符合	非常符合	完全同意	完全同意	有些同意	有些同意	完全不同意	有些同意	有些同意	有些同意	有些同意	有些同意	完全同意	完全同意
624	女	高三	是	符合	非常不符合	非常符合	非常符合	非常不符合	符合	不符合	符合	不符合	不符合	符合	不符合	符合	符合	不符合	符合	不符合	符合	不符合	不符合	不符合	符合	符合	不符合	不符合	不符合	符合	符合	符合	符合	不符合	符合	不符合	符合	完全同意	有些同意	有些同意	有些同意	完全不同意	有些同意	有些同意	完全同意	有些同意	有些同意	完全同意	完全同意
625	女	高三	是	非常符合	非常不符合	非常符合	非常符合	非常不符合	非常符合	非常不符合	非常符合	非常不符合	非常不符合	非常符合	非常不符合	非常符合	非常符合	不一定	非常符合	非常不符合	非常符合	非常不符合	非常不符合	非常不符合	非常符合	非常符合	非常不符合	不一定	非常不符合	非常符合	非常符合	不符合	非常符合	非常不符合	非常符合	非常不符合	非常符合	完全同意	有些同意	完全同意	中立	完全不同意	有些同意	完全同意	有些同意	有些同意	完全同意	有些同意	完全同意
626	男	高三	是	符合	不符合	符合	符合	不符合	符合	不符合	符合	不符合	有点符合	符合	不符合	符合	符合	不符合	符合	不符合	符合	不符合	不符合	不符合	符合	符合	不符合	不符合	不符合	不符合	符合	不符合	符合	不符合	符合	不符合	符合	完全同意	完全同意	完全同意	有些不同意	完全不同意	完全同意	完全同意	完全同意	完全同意	完全同意	完全同意	完全同意
627	女	高三	是	符合	不一定	不一定	不一定	不一定	有点符合	不一定	符合	不一定	不符合	符合	不一定	符合	有点符合	有点符合	有点符合	有点不符合	有点符合	有点不符合	不符合	不符合	符合	有点符合	不符合	不符合	不符合	不一定	有点符合	不符合	符合	不符合	有点符合	有点不符合	符合	完全同意	完全同意	完全同意	完全同意	完全不同意	完全同意	有些同意	完全同意	中立	完全同意	完全同意	完全同意
628	女	高三	是	非常符合	非常不符合	非常符合	非常符合	非常不符合	非常符合	非常不符合	非常符合	非常不符合	非常不符合	非常符合	非常不符合	非常符合	非常符合	非常不符合	非常符合	非常不符合	非常符合	非常不符合	非常不符合	非常不符合	非常符合	非常符合	非常不符合	非常不符合	非常不符合	非常符合	非常符合	非常不符合	非常符合	非常不符合	非常符合	非常不符合	非常符合	完全同意	完全同意	完全同意	完全同意	完全不同意	完全同意	完全同意	完全同意	完全同意	完全同意	完全同意	完全同意
629	男	高三	是	非常不符合	非常符合	非常不符合	非常不符合	非常符合	非常不符合	非常符合	非常不符合	非常不符合	非常符合	非常不符合	非常符合	非常不符合	非常不符合	非常符合	非常不符合	非常不符合	非常不符合	非常不符合	非常不符合	非常不符合	非常不符合	非常不符合	非常符合	非常不符合	非常符合	非常不符合	非常不符合	非常不符合	非常不符合	非常符合	非常不符合	非常不符合	非常不符合	中立	中立	中立	中立	中立	中立	中立	中立	中立	中立	中立	中立
630	女	高三	是	非常符合	非常不符合	非常符合	非常符合	非常不符合	非常符合	非常不符合	非常符合	非常不符合	非常不符合	非常符合	非常不符合	非常符合	非常符合	非常不符合	非常符合	非常不符合	非常符合	非常不符合	非常不符合	非常不符合	非常符合	非常符合	非常不符合	非常不符合	非常不符合	非常符合	非常符合	非常不符合	非常符合	非常不符合	非常符合	非常不符合	非常符合	完全同意	完全同意	完全同意	完全同意	完全不同意	完全同意	完全同意	完全同意	完全不同意	完全同意	中立	完全同意
631	男	高三	是	非常符合	非常不符合	非常符合	非常符合	非常不符合	有点符合	非常不符合	符合	不一定	非常不符合	有点符合	不符合	符合	符合	非常不符合	非常符合	非常不符合	符合	非常不符合	非常不符合	非常不符合	非常符合	符合	非常不符合	非常不符合	有点不符合	符合	非常符合	非常不符合	非常符合	不符合	符合	非常不符合	非常符合	完全同意	完全同意	中立	中立	有些同意	中立	中立	有些同意	中立	有些同意	中立	有些同意
632	女	高三	是	非常符合	不符合	符合	非常符合	不符合	非常符合	不符合	非常符合	不符合	非常不符合	非常符合	不符合	非常符合	符合	不符合	非常符合	不符合	非常符合	不符合	不符合	非常不符合	符合	非常符合	非常不符合	非常不符合	非常不符合	符合	符合	不一定	符合	不符合	符合	不符合	符合	完全同意	完全同意	完全同意	完全同意	完全不同意	有些同意	完全同意	完全同意	有些同意	完全同意	完全同意	完全同意
633	女	高三	是	非常符合	非常不符合	非常符合	非常符合	非常不符合	非常符合	非常不符合	符合	不符合	非常不符合	非常符合	不符合	非常符合	不一定	不符合	符合	非常不符合	符合	有点不符合	不符合	不符合	非常符合	符合	非常不符合	不符合	非常不符合	非常符合	符合	不符合	非常符合	非常不符合	非常符合	有点不符合	非常符合	完全同意	完全同意	中立	有些同意	完全不同意	中立	完全同意	完全同意	有些同意	完全同意	完全同意	完全同意
634	女	高三	是	非常符合	非常不符合	非常符合	非常符合	非常不符合	非常符合	非常不符合	非常符合	非常不符合	非常不符合	非常符合	非常不符合	非常符合	非常符合	不符合	非常符合	非常不符合	非常符合	非常不符合	不符合	非常不符合	非常符合	非常符合	非常不符合	非常不符合	非常不符合	非常符合	非常符合	有点不符合	非常符合	非常不符合	非常符合	不符合	非常符合	完全同意	完全同意	有些同意	中立	完全不同意	有些同意	有些同意	完全同意	有些不同意	有些同意	完全同意	完全同意
635	女	高三	不是	符合	有点不符合	非常符合	非常符合	不符合	不一定	有点不符合	有点不符合	有点符合	有点不符合	有点符合	不一定	不一定	符合	有点不符合	符合	不一定	符合	不符合	符合	有点不符合	不一定	符合	不符合	有点不符合	有点不符合	符合	非常符合	有点不符合	不符合	有点不符合	非常符合	有点不符合	符合	中立	完全同意	中立	中立	有些同意	中立	中立	中立	中立	中立	中立	中立
636	女	高三	不是	有点符合	非常不符合	符合	非常符合	不符合	符合	不一定	符合	不符合	不符合	有点符合	不符合	符合	不一定	不符合	符合	不一定	符合	符合	不符合	不符合	不一定	符合	不符合	不符合	不符合	符合	符合	不符合	有点符合	不一定	不一定	不一定	非常符合	有些同意	有些同意	有些同意	中立	有些同意	中立	有些同意	中立	中立	中立	中立	中立
637	女	高三	不是	有点符合	不一定	符合	不一定	不一定	不符合	符合	符合	不符合	不符合	符合	不一定	符合	不一定	不符合	不一定	不符合	符合	有点不符合	不符合	不符合	符合	符合	有点符合	不符合	不符合	符合	符合	不一定	符合	有点符合	不符合	不符合	符合	完全同意	完全同意	中立	有些不同意	完全不同意	有些不同意	中立	完全同意	有些不同意	有些同意	中立	有些同意
638	女	高三	不是	符合	不符合	符合	非常符合	有点不符合	不一定	不符合	不一定	有点不符合	不一定	符合	不符合	符合	有点符合	不符合	不一定	不一定	有点符合	不一定	有点不符合	有点不符合	符合	符合	不符合	有点不符合	不符合	符合	有点符合	不一定	有点符合	有点不符合	不一定	不一定	符合	中立	有些同意	中立	中立	中立	有些同意	有些同意	有些同意	有些不同意	有些同意	有些同意	有些同意
639	女	高三	不是	符合	不符合	符合	符合	不符合	符合	不符合	不一定	不符合	不符合	符合	不符合	符合	符合	不符合	符合	不符合	符合	不符合	不一定	不符合	符合	符合	不符合	不符合	不符合	符合	符合	有点符合	符合	不符合	符合	有点符合	符合	完全同意	完全同意	中立	中立	有些不同意	中立	中立	中立	中立	有些同意	有些同意	完全同意
640	女	高三	是	不符合	不符合	符合	符合	不符合	符合	不符合	符合	不符合	不符合	符合	不符合	符合	符合	不符合	符合	不符合	符合	不符合	不符合	不符合	符合	符合	不符合	不符合	不符合	符合	符合	符合	符合	不符合	符合	不符合	符合	完全同意	完全同意	完全同意	完全同意	有些不同意	完全同意	完全同意	完全同意	完全同意	完全同意	完全同意	完全同意
641	男	高三	是	符合	不符合	符合	符合	不符合	有点符合	不符合	有点符合	有点符合	有点不符合	有点符合	不一定	有点不符合	不一定	不符合	有点不符合	有点符合	不符合	符合	有点符合	不一定	有点不符合	不符合	不一定	有点符合	不符合	有点符合	不一定	不一定	有点符合	不符合	不一定	有点符合	符合	完全同意	完全同意	完全同意	有些同意	有些不同意	有些不同意	有些不同意	有些同意	完全不同意	完全同意	有些同意	完全同意
642	女	高三	是	不符合	有点符合	符合	有点符合	有点符合	不一定	有点符合	符合	有点符合	不符合	符合	有点符合	不一定	不符合	不一定	不一定	不符合	有点符合	符合	不符合	不符合	不符合	不符合	不符合	有点符合	有点不符合	不符合	符合	不一定	不一定	不符合	不符合	不符合	不一定	完全同意	完全同意	有些同意	有些同意	完全不同意	有些同意	完全同意	完全同意	有些同意	完全同意	完全同意	完全同意
643	女	高三	不是	符合	有点不符合	有点符合	有点符合	不符合	符合	不符合	符合	不符合	不符合	不一定	非常不符合	非常符合	有点符合	不一定	有点符合	不符合	有点符合	不一定	有点符合	有点不符合	非常符合	非常符合	不符合	不一定	非常不符合	非常符合	符合	不符合	符合	不一定	有点符合	不符合	符合	完全同意	完全同意	完全同意	完全同意	完全不同意	中立	中立	中立	完全同意	完全同意	中立	完全同意
644	女	高三	是	非常符合	非常不符合	非常符合	非常符合	非常不符合	非常符合	非常不符合	非常符合	非常不符合	非常不符合	非常符合	非常不符合	非常符合	非常符合	非常不符合	非常符合	非常符合	非常符合	非常不符合	非常不符合	非常不符合	非常符合	非常符合	非常不符合	非常符合	非常不符合	非常符合	非常符合	非常符合	非常符合	非常不符合	非常符合	非常不符合	非常符合	完全同意	完全同意	有些同意	有些同意	完全不同意	有些同意	完全同意	完全同意	有些同意	完全同意	完全同意	完全同意
645	女	高三	是	有点符合	有点符合	有点符合	有点符合	有点不符合	非常不符合	有点符合	有点符合	不符合	不符合	有点符合	有点不符合	有点符合	有点不符合	有点不符合	不符合	不符合	有点不符合	有点符合	有点不符合	有点不符合	有点不符合	有点不符合	有点符合	不一定	有点不符合	有点不符合	有点不符合	不一定	有点不符合	有点符合	有点不符合	不一定	有点符合	完全同意	有些同意	有些同意	有些同意	中立	有些同意	有些不同意	有些同意	有些同意	有些同意	有些同意	有些同意
646	男	高三	是	符合	不一定	符合	符合	有点不符合	符合	不符合	非常符合	有点不符合	不符合	符合	不符合	符合	符合	不符合	有点符合	不符合	符合	有点不符合	不符合	不符合	符合	符合	不符合	不符合	有点不符合	不一定	符合	符合	符合	不符合	符合	有点不符合	符合	有些同意	有些同意	有些同意	有些同意	完全不同意	有些同意	有些同意	完全同意	有些同意	有些同意	完全同意	有些同意
647	男	高三	是	非常符合	非常不符合	非常符合	非常符合	非常不符合	非常符合	非常不符合	非常符合	非常不符合	非常不符合	非常符合	非常不符合	非常符合	非常符合	非常不符合	非常符合	不符合	非常符合	非常不符合	非常不符合	非常不符合	非常符合	非常符合	非常不符合	非常不符合	非常不符合	非常符合	非常符合	非常不符合	非常符合	非常不符合	非常符合	非常不符合	非常符合	完全同意	完全同意	完全同意	完全同意	有些不同意	完全同意	完全同意	中立	完全同意	完全同意	完全同意	完全同意
648	女	高三	不是	非常符合	非常不符合	非常符合	非常符合	非常不符合	非常符合	非常不符合	非常符合	非常不符合	非常不符合	非常符合	非常不符合	非常符合	非常符合	非常不符合	非常符合	非常不符合	非常符合	非常不符合	非常不符合	非常不符合	非常符合	非常符合	非常不符合	非常不符合	非常不符合	非常不符合	非常符合	非常不符合	非常符合	非常不符合	非常符合	非常不符合	非常符合	完全同意	完全同意	完全同意	完全同意	完全不同意	完全同意	完全同意	完全同意	完全同意	完全同意	完全同意	完全同意
649	男	高三	是	不一定	不一定	符合	非常符合	不符合	符合	不符合	非常符合	有点符合	不符合	符合	有点不符合	有点符合	有点符合	不符合	符合	不符合	符合	不符合	有点不符合	有点符合	有点符合	有点符合	不符合	有点不符合	有点不符合	有点符合	符合	有点不符合	有点符合	不一定	有点符合	有点符合	有点符合	完全同意	有些同意	有些同意	有些同意	有些不同意	有些同意	有些同意	有些同意	有些同意	有些同意	有些同意	有些同意
650	女	高三	是	不符合	非常不符合	符合	符合	非常不符合	不一定	不符合	符合	不一定	不符合	符合	不符合	有点符合	不符合	不一定	不一定	有点不符合	不符合	符合	有点不符合	不一定	有点不符合	有点不符合	不符合	不符合	不符合	不符合	有点符合	有点符合	有点符合	非常不符合	有点不符合	有点符合	不一定	有些同意	中立	中立	中立	有些同意	有些不同意	中立	完全同意	中立	有些同意	有些同意	有些同意
651	男	高三	是	非常符合	非常不符合	非常符合	非常符合	非常不符合	非常符合	非常不符合	非常符合	非常不符合	非常不符合	非常符合	非常不符合	非常符合	非常符合	非常不符合	非常符合	非常不符合	非常符合	不符合	非常不符合	非常不符合	非常符合	非常符合	非常不符合	非常不符合	非常不符合	非常符合	非常符合	非常符合	非常符合	非常不符合	非常符合	非常不符合	非常符合	完全同意	完全同意	完全同意	完全同意	完全不同意	完全同意	完全同意	完全同意	完全同意	完全同意	完全同意	完全同意
652	女	高三	不是	非常符合	有点不符合	符合	有点不符合	有点不符合	不符合	不符合	不符合	有点符合	有点符合	不一定	有点符合	有点不符合	不符合	不符合	非常符合	有点不符合	有点符合	非常符合	不一定	不一定	不一定	非常符合	有点符合	非常不符合	非常不符合	不符合	有点符合	有点符合	有点符合	有点符合	不符合	有点符合	非常符合	完全同意	完全同意	完全同意	完全同意	完全不同意	完全不同意	有些同意	完全同意	完全不同意	完全不同意	完全不同意	完全不同意
653	女	高三	是	符合	不一定	符合	符合	不一定	符合	不符合	符合	不一定	不符合	符合	有点不符合	符合	符合	有点不符合	符合	有点不符合	有点符合	不一定	不一定	不一定	符合	符合	有点不符合	有点符合	不符合	符合	符合	不一定	符合	不符合	有点符合	有点符合	符合	完全同意	完全同意	完全同意	有些同意	有些不同意	中立	有些不同意	完全同意	有些同意	完全同意	完全同意	完全同意
654	男	高三	是	非常符合	非常符合	非常符合	非常符合	非常符合	非常符合	非常符合	非常符合	非常符合	非常符合	非常符合	非常符合	非常符合	非常符合	非常符合	非常符合	非常符合	非常符合	非常符合	非常符合	非常符合	非常符合	非常符合	非常符合	非常符合	非常符合	非常符合	非常符合	非常符合	非常符合	非常符合	非常符合	非常符合	非常符合	完全同意	完全同意	完全同意	完全同意	完全同意	完全同意	完全同意	完全同意	完全同意	完全同意	完全同意	完全同意
655	男	高三	是	符合	不符合	符合	符合	不符合	符合	不符合	符合	不符合	不符合	符合	不符合	符合	符合	符合	符合	不符合	符合	符合	不符合	不符合	符合	符合	不符合	不符合	不符合	不符合	符合	符合	符合	不符合	符合	符合	符合	完全同意	完全同意	完全同意	完全同意	完全同意	完全同意	完全同意	完全同意	完全同意	完全同意	完全同意	完全同意
656	男	高三	是	不一定	不一定	不一定	不一定	不一定	不一定	不一定	不一定	不一定	不一定	不一定	不一定	不一定	不一定	不一定	不一定	不一定	不一定	不一定	不一定	不一定	不一定	不一定	不一定	不一定	不一定	不一定	不一定	不一定	不一定	不一定	不一定	不一定	不一定	中立	中立	中立	中立	中立	中立	中立	中立	中立	中立	中立	中立
657	女	高三	不是	非常符合	非常不符合	非常符合	符合	非常不符合	符合	不符合	非常符合	不符合	非常不符合	符合	非常不符合	符合	符合	不符合	非常符合	不符合	符合	不一定	不符合	不符合	符合	符合	非常不符合	不符合	非常不符合	符合	符合	符合	符合	不符合	符合	不符合	非常符合	完全同意	完全同意	有些同意	有些同意	完全不同意	有些同意	有些同意	完全同意	有些同意	有些同意	完全同意	完全同意
658	男	高三	是	非常符合	非常符合	非常符合	非常符合	非常符合	非常符合	非常符合	非常符合	非常符合	非常符合	非常符合	非常符合	非常符合	非常符合	非常符合	非常符合	非常符合	非常符合	非常符合	非常符合	非常符合	非常符合	非常符合	非常符合	非常符合	非常符合	非常符合	非常符合	非常符合	非常符合	非常符合	非常符合	非常符合	非常符合	完全同意	完全同意	完全同意	完全同意	有些同意	完全同意	有些同意	完全同意	有些同意	完全同意	完全同意	完全同意
659	男	高三	是	有点符合	有点不符合	不符合	有点符合	不符合	不符合	不符合	不一定	不符合	不一定	符合	不一定	符合	不符合	不一定	不符合	不一定	不符合	符合	不一定	符合	符合	不符合	不一定	不一定	不符合	不一定	不符合	不符合	符合	不符合	不一定	符合	符合	完全同意	完全同意	完全同意	中立	完全同意	中立	有些同意	完全同意	完全同意	完全同意	完全同意	完全同意
660	女	高三	是	非常符合	非常不符合	非常符合	非常符合	非常不符合	非常符合	非常不符合	非常符合	非常不符合	非常不符合	非常符合	非常不符合	非常符合	非常符合	非常不符合	非常符合	非常不符合	非常符合	非常不符合	非常不符合	非常不符合	非常符合	非常符合	非常不符合	非常不符合	非常不符合	非常符合	非常符合	非常不符合	非常符合	非常不符合	非常符合	非常不符合	非常符合	有些同意	有些同意	有些同意	有些同意	有些同意	有些同意	有些同意	有些同意	有些同意	有些同意	有些同意	有些同意
661	男	高三	是	符合	有点不符合	符合	符合	不符合	符合	有点不符合	非常符合	不一定	不符合	符合	不符合	符合	符合	有点不符合	非常符合	非常不符合	符合	符合	不符合	不符合	符合	符合	不符合	有点符合	非常不符合	不一定	非常符合	有点符合	非常符合	不符合	符合	符合	符合	有些同意	有些同意	有些同意	完全同意	中立	有些同意	有些同意	有些同意	有些同意	有些同意	有些同意	有些同意
662	男	高三	是	非常不符合	非常不符合	不一定	不一定	有点符合	不符合	不一定	非常符合	不一定	非常符合	不一定	非常不符合	不一定	不一定	非常不符合	有点符合	不一定	不一定	不一定	非常不符合	非常不符合	有点不符合	非常符合	不一定	不一定	非常符合	符合	非常符合	不一定	有点符合	不一定	不一定	不一定	不一定	完全同意	完全同意	完全同意	完全同意	完全同意	完全同意	完全同意	完全同意	完全同意	完全同意	完全同意	完全同意
663	女	高三	是	不一定	有点符合	符合	符合	不一定	非常符合	不一定	不一定	不一定	非常符合	符合	不一定	不一定	不一定	不一定	不一定	不一定	不一定	不一定	不一定	不一定	不一定	不一定	不一定	不一定	不一定	不一定	不一定	不一定	不一定	不一定	不一定	不一定	非常符合	完全同意	完全同意	完全同意	完全同意	完全不同意	中立	完全同意	有些同意	完全同意	完全同意	中立	中立
664	女	高三	是	有点符合	不一定	有点符合	符合	不一定	符合	不一定	符合	不一定	不一定	符合	不一定	符合	符合	不一定	符合	不一定	符合	不一定	不一定	不一定	符合	符合	不一定	不一定	不一定	有点符合	符合	有点符合	有点符合	不一定	有点符合	不一定	符合	完全同意	完全同意	有些同意	有些同意	完全不同意	中立	中立	完全同意	中立	完全同意	完全同意	完全同意
665	女	高三	是	符合	不符合	符合	符合	不符合	有点符合	不符合	符合	不符合	不符合	符合	不符合	符合	符合	不符合	符合	不符合	符合	有点不符合	不符合	不符合	符合	符合	不符合	不符合	不符合	符合	符合	有点不符合	符合	不符合	符合	不符合	符合	有些同意	有些同意	有些同意	中立	有些不同意	中立	有些同意	有些同意	中立	有些同意	有些同意	有些同意
666	女	高三	是	有点不符合	不符合	不一定	不符合	非常不符合	有点不符合	非常不符合	不一定	非常不符合	不一定	有点符合	有点不符合	不一定	有点不符合	有点符合	有点不符合	不符合	符合	不符合	有点不符合	非常不符合	符合	符合	非常不符合	非常不符合	有点符合	不一定	符合	有点不符合	有点符合	不符合	有点不符合	不符合	符合	完全同意	完全同意	有些同意	有些不同意	完全不同意	中立	中立	有些同意	中立	完全同意	中立	完全同意
667	男	高三	不是	非常符合	非常不符合	非常符合	非常符合	非常不符合	非常符合	非常不符合	非常符合	非常不符合	非常不符合	非常符合	非常不符合	非常符合	非常符合	非常不符合	非常符合	非常不符合	非常符合	非常不符合	非常不符合	非常不符合	非常符合	非常符合	非常不符合	非常不符合	非常不符合	非常符合	非常符合	非常符合	非常符合	非常不符合	非常符合	非常不符合	非常符合	完全同意	完全同意	完全同意	中立	完全不同意	中立	完全同意	完全同意	中立	完全同意	完全同意	完全同意
668	男	高三	不是	符合	非常不符合	非常符合	非常符合	非常不符合	符合	非常不符合	非常符合	非常不符合	非常不符合	非常符合	非常不符合	非常不符合	符合	非常不符合	非常符合	不符合	符合	不符合	非常不符合	不符合	符合	非常符合	非常不符合	不符合	非常不符合	符合	非常符合	有点符合	有点符合	不符合	符合	非常不符合	有点符合	有些同意	有些同意	有些同意	完全同意	有些不同意	有些同意	有些同意	完全同意	有些同意	完全同意	有些同意	有些同意
669	女	高三	是	有点符合	有点不符合	有点符合	非常符合	不符合	符合	不符合	符合	有点不符合	有点不符合	符合	不符合	有点符合	有点符合	不符合	不一定	有点不符合	符合	不一定	不符合	不符合	有点符合	符合	不符合	符合	不符合	符合	符合	不符合	符合	不符合	非常符合	有点不符合	符合	完全同意	完全同意	完全同意	有些同意	完全同意	完全同意	中立	完全同意	中立	完全同意	完全同意	完全同意
670	男	高三	是	非常符合	非常不符合	符合	非常符合	非常不符合	非常符合	不符合	非常符合	不符合	非常不符合	非常符合	不符合	非常符合	非常符合	有点符合	非常符合	不符合	符合	有点符合	有点符合	不符合	符合	符合	不符合	不符合	不符合	不符合	符合	符合	符合	不符合	符合	不符合	符合	完全同意	完全同意	有些同意	中立	有些不同意	中立	中立	完全同意	有些同意	有些同意	完全同意	完全同意
671	男	高三	不是	非常符合	非常不符合	非常符合	非常符合	非常不符合	符合	非常不符合	非常符合	非常不符合	非常不符合	非常符合	非常不符合	符合	非常符合	非常不符合	非常符合	非常不符合	非常符合	非常不符合	符合	有点符合	符合	符合	非常不符合	不一定	不符合	符合	符合	不符合	符合	不一定	不一定	有点符合	符合	完全同意	完全同意	完全同意	有些同意	完全不同意	有些同意	有些同意	完全同意	完全同意	完全同意	有些同意	有些同意
672	男	高三	是	非常符合	非常不符合	非常符合	非常符合	非常不符合	非常符合	非常不符合	非常符合	非常不符合	非常不符合	非常符合	非常不符合	非常符合	非常符合	非常不符合	非常符合	不符合	非常符合	不符合	不符合	不符合	非常符合	非常符合	不符合	不符合	不符合	非常符合	非常符合	符合	非常符合	不符合	符合	不符合	符合	完全同意	有些同意	完全同意	有些同意	完全不同意	有些同意	有些同意	有些同意	有些同意	中立	有些同意	中立
673	男	高三	不是	非常符合	不一定	非常符合	非常符合	非常不符合	符合	非常不符合	非常符合	不一定	非常不符合	符合	不一定	非常符合	非常符合	不符合	非常符合	不符合	符合	符合	不符合	不符合	符合	符合	非常不符合	不符合	非常不符合	符合	非常符合	符合	符合	不一定	符合	不一定	非常符合	完全同意	完全同意	完全同意	有些同意	中立	有些同意	有些同意	有些同意	中立	有些同意	有些同意	有些同意
674	女	高三	不是	符合	不符合	有点符合	符合	不一定	符合	不一定	不一定	不符合	非常不符合	非常符合	非常不符合	符合	不一定	非常不符合	符合	不符合	符合	不一定	不一定	有点不符合	符合	不一定	非常不符合	不符合	非常不符合	符合	符合	不一定	有点符合	不一定	不一定	不符合	不一定	有些同意	有些同意	有些同意	有些同意	有些不同意	中立	有些同意	有些同意	中立	有些同意	有些同意	完全同意
675	男	高三	是	非常符合	非常不符合	非常符合	非常符合	非常不符合	非常符合	非常不符合	非常符合	非常不符合	非常不符合	非常符合	非常不符合	非常符合	非常符合	非常不符合	非常符合	非常不符合	非常符合	非常不符合	非常不符合	非常不符合	非常符合	非常符合	非常不符合	非常不符合	非常不符合	非常符合	非常符合	非常符合	非常符合	非常不符合	非常符合	非常不符合	非常符合	完全同意	完全同意	完全同意	完全同意	完全不同意	完全同意	完全同意	完全同意	完全同意	完全同意	完全同意	完全同意
676	男	高三	不是	符合	不符合	符合	符合	不符合	符合	不符合	符合	不符合	不符合	有点符合	不符合	不一定	符合	不符合	符合	不符合	符合	不符合	不符合	不符合	符合	符合	不符合	不符合	不符合	有点符合	符合	不一定	符合	不一定	符合	不符合	符合	完全同意	完全同意	完全同意	有些同意	完全同意	完全同意	完全同意	完全同意	有些同意	完全同意	完全同意	完全同意
677	男	高三	不是	非常符合	非常不符合	非常符合	符合	非常不符合	符合	不符合	非常符合	不一定	非常不符合	非常符合	不符合	非常符合	非常符合	不符合	非常符合	不符合	非常符合	不符合	不符合	非常不符合	不一定	符合	非常不符合	非常不符合	非常不符合	非常符合	非常符合	非常符合	非常符合	有点不符合	非常符合	非常不符合	非常符合	完全同意	完全同意	完全同意	完全同意	有些同意	完全同意	完全同意	完全同意	完全同意	完全同意	完全同意	完全同意
678	女	高三	不是	非常符合	非常不符合	非常符合	符合	非常不符合	非常符合	非常不符合	非常符合	非常不符合	非常不符合	非常符合	非常不符合	符合	非常符合	非常符合	非常符合	非常不符合	非常符合	非常不符合	非常不符合	非常不符合	非常符合	非常符合	非常不符合	非常不符合	非常不符合	非常符合	非常符合	符合	非常符合	不符合	非常符合	非常不符合	非常符合	完全同意	完全同意	完全同意	中立	中立	中立	完全同意	完全同意	有些同意	完全同意	有些同意	完全同意
679	男	高三	不是	有点符合	非常不符合	非常符合	非常符合	非常不符合	不一定	非常不符合	非常符合	非常不符合	非常不符合	非常符合	非常不符合	非常符合	非常符合	非常不符合	非常符合	非常不符合	非常符合	非常不符合	非常不符合	非常不符合	非常符合	非常符合	非常不符合	非常不符合	非常不符合	非常符合	非常符合	非常不符合	非常符合	非常不符合	符合	非常不符合	非常符合	完全同意	完全同意	完全同意	完全同意	完全不同意	中立	中立	完全同意	中立	完全同意	完全同意	完全同意
680	女	高三	是	符合	不符合	符合	符合	不符合	符合	不符合	符合	不符合	不符合	符合	不符合	符合	有点符合	不符合	有点符合	不符合	符合	不符合	不符合	不符合	符合	有点符合	不符合	不符合	不符合	符合	符合	不符合	符合	不符合	有点符合	不符合	符合	中立	有些同意	有些同意	有些同意	有些不同意	有些同意	有些同意	有些同意	有些不同意	有些同意	有些同意	有些同意
681	女	高三	不是	符合	不符合	非常符合	非常符合	不符合	非常符合	不符合	非常符合	不符合	有点符合	非常符合	不符合	非常符合	非常符合	不符合	非常符合	不符合	非常符合	不符合	不符合	不符合	非常符合	非常符合	不符合	不一定	不符合	不符合	非常符合	非常符合	非常符合	不符合	非常符合	不符合	非常符合	完全同意	完全同意	完全同意	完全同意	有些不同意	中立	有些同意	完全同意	有些同意	有些同意	有些同意	有些同意
682	女	高三	是	非常符合	不符合	非常符合	非常符合	不符合	非常符合	不符合	非常符合	有点不符合	有点不符合	非常符合	不符合	非常符合	非常符合	有点不符合	非常符合	有点不符合	非常符合	有点不符合	不一定	不一定	非常符合	非常符合	非常不符合	有点不符合	非常不符合	非常符合	非常符合	不一定	非常符合	不一定	非常符合	非常不符合	非常符合	完全同意	完全同意	完全同意	完全同意	完全不同意	中立	完全同意	完全同意	完全同意	完全同意	完全同意	完全同意
683	男	高三	是	有点符合	不一定	符合	符合	有点不符合	符合	不符合	符合	不一定	有点不符合	符合	有点不符合	符合	符合	不符合	符合	有点不符合	符合	有点符合	有点不符合	非常不符合	符合	符合	不符合	不符合	不符合	有点符合	符合	不一定	非常符合	有点符合	有点符合	有点不符合	符合	完全同意	完全同意	有些同意	有些不同意	有些不同意	中立	有些同意	有些同意	中立	完全同意	有些同意	完全同意
684	男	高三	不是	非常符合	不符合	符合	符合	不符合	有点不符合	不符合	符合	有点不符合	有点不符合	符合	不符合	不一定	符合	有点不符合	符合	有点符合	符合	不符合	有点不符合	不符合	符合	符合	有点不符合	有点不符合	不符合	有点符合	符合	不一定	符合	不一定	符合	有点不符合	不符合	有些同意	有些同意	中立	有些同意	有些不同意	中立	有些不同意	有些同意	中立	中立	中立	有些同意
685	女	高三	是	非常符合	非常符合	非常符合	非常符合	非常不符合	非常符合	非常不符合	非常符合	非常符合	非常不符合	非常符合	非常不符合	非常符合	非常符合	非常不符合	非常符合	非常不符合	非常符合	非常不符合	非常不符合	非常不符合	符合	非常符合	非常不符合	非常不符合	非常不符合	非常不符合	非常符合	符合	非常符合	不一定	非常符合	非常不符合	非常符合	中立	完全同意	中立	完全同意	中立	完全同意	中立	有些同意	有些同意	中立	中立	完全同意
686	男	高三	是	非常符合	非常不符合	非常符合	非常符合	非常不符合	非常符合	非常不符合	非常符合	非常不符合	非常不符合	非常符合	非常不符合	符合	非常符合	符合	非常符合	非常不符合	符合	不符合	不一定	不符合	非常符合	非常符合	非常不符合	非常不符合	非常不符合	非常符合	非常符合	不一定	非常符合	非常不符合	非常符合	非常不符合	非常符合	完全同意	完全同意	完全同意	完全同意	有些不同意	有些同意	完全同意	完全同意	完全同意	完全同意	完全同意	完全同意
687	女	高三	是	符合	不符合	符合	符合	不符合	符合	不符合	符合	不符合	不符合	符合	不符合	符合	符合	不符合	符合	不符合	符合	不符合	不符合	不符合	符合	符合	不符合	不符合	不符合	符合	符合	有点不符合	符合	不符合	符合	不符合	符合	完全同意	完全同意	有些同意	有些同意	完全不同意	有些同意	有些同意	有些同意	有些同意	有些同意	有些同意	有些同意
688	男	高三	不是	符合	不符合	符合	非常符合	不符合	符合	不符合	符合	不符合	不符合	符合	不符合	符合	符合	不符合	符合	不符合	符合	不符合	不符合	不符合	符合	符合	不符合	不符合	不符合	符合	符合	不符合	符合	不符合	符合	不符合	符合	有些同意	有些同意	有些同意	有些同意	有些不同意	中立	有些同意	有些同意	有些同意	有些同意	有些同意	有些同意
689	男	高三	是	符合	不符合	符合	符合	不一定	有点符合	不符合	非常符合	有点不符合	不符合	符合	有点不符合	符合	符合	不符合	符合	不符合	符合	不一定	不符合	不符合	不一定	符合	不符合	符合	不符合	符合	符合	符合	符合	不符合	有点符合	有点符合	符合	完全同意	完全同意	有些同意	有些同意	有些不同意	完全同意	完全同意	完全同意	有些同意	完全同意	完全同意	完全同意
690	男	高三	不是	非常符合	非常不符合	非常符合	非常符合	非常不符合	非常符合	非常不符合	非常符合	非常不符合	非常不符合	非常符合	非常不符合	非常符合	非常符合	非常不符合	非常符合	非常不符合	非常符合	非常不符合	非常不符合	非常不符合	非常符合	非常符合	非常不符合	非常不符合	非常不符合	非常符合	非常符合	非常符合	非常符合	不符合	非常符合	不一定	非常符合	完全同意	完全同意	有些同意	有些同意	完全不同意	有些同意	完全同意	完全同意	有些同意	完全同意	完全同意	完全同意
691	男	高三	不是	符合	不符合	符合	符合	非常不符合	符合	非常不符合	符合	非常不符合	非常不符合	符合	非常不符合	符合	符合	符合	符合	非常不符合	符合	非常不符合	不符合	非常不符合	符合	有点符合	非常不符合	不符合	不符合	符合	有点符合	不一定	不符合	不一定	符合	不符合	符合	完全同意	完全同意	完全同意	完全同意	有些不同意	完全同意	中立	中立	有些同意	有些同意	有些同意	中立
692	男	高三	是	符合	不一定	符合	符合	不一定	符合	有点符合	符合	不一定	有点不符合	符合	不一定	有点符合	有点符合	不一定	符合	不一定	符合	不一定	符合	不一定	符合	非常符合	不符合	不符合	不一定	符合	符合	有点符合	符合	有点符合	非常符合	有点符合	符合	完全同意	完全同意	有些同意	有些同意	有些不同意	中立	完全同意	完全同意	有些同意	有些同意	完全同意	完全同意
693	男	高三	是	非常符合	非常不符合	非常符合	非常符合	非常不符合	符合	不符合	符合	不符合	非常不符合	非常符合	非常不符合	符合	符合	非常不符合	非常符合	非常不符合	非常符合	符合	非常符合	不符合	非常符合	非常符合	非常不符合	符合	有点不符合	非常符合	非常符合	有点符合	非常符合	不一定	非常符合	有点不符合	非常符合	完全同意	完全同意	有些同意	有些同意	完全不同意	中立	完全同意	有些同意	有些同意	完全同意	完全同意	完全同意
694	男	高三	是	非常符合	非常不符合	非常符合	非常符合	非常不符合	非常符合	非常不符合	非常符合	不一定	有点不符合	非常符合	非常不符合	不一定	不一定	不一定	不一定	不一定	不一定	不一定	不一定	不一定	不一定	不一定	不一定	不一定	不一定	不一定	不一定	有点符合	有点不符合	不符合	符合	不一定	不一定	完全同意	有些同意	有些同意	中立	有些同意	有些同意	有些同意	有些同意	有些同意	有些同意	中立	有些同意
695	女	高三	是	非常符合	不符合	非常符合	非常符合	非常不符合	非常符合	非常不符合	非常符合	不符合	非常不符合	非常符合	非常不符合	非常符合	非常符合	非常不符合	非常符合	非常不符合	非常符合	不符合	非常不符合	非常不符合	非常符合	非常符合	非常不符合	非常不符合	非常不符合	非常符合	非常符合	非常符合	非常符合	非常不符合	非常符合	非常不符合	非常符合	完全同意	完全同意	完全同意	完全同意	完全不同意	完全同意	完全同意	完全同意	完全同意	完全同意	完全同意	完全同意
696	男	高三	是	不一定	不符合	符合	有点符合	不符合	有点符合	不符合	符合	不符合	不符合	不一定	不符合	符合	有点符合	不符合	符合	不符合	不一定	不符合	不符合	不符合	符合	符合	不符合	不符合	不符合	有点符合	符合	不符合	符合	不符合	有点符合	不符合	符合	有些同意	中立	有些同意	有些同意	有些不同意	有些同意	中立	中立	中立	中立	有些同意	有些同意
697	男	高三	是	不一定	不一定	不一定	有点不符合	不一定	有点不符合	有点符合	有点不符合	有点符合	有点符合	有点符合	不一定	符合	有点不符合	不一定	有点不符合	不一定	有点不符合	不一定	有点符合	有点符合	不一定	有点不符合	不一定	不一定	不符合	符合	符合	符合	非常符合	符合	不符合	不符合	非常符合	完全同意	完全同意	中立	中立	完全不同意	有些同意	中立	中立	中立	完全同意	完全同意	完全同意
698	男	高三	不是	非常符合	非常不符合	非常符合	非常符合	不符合	非常符合	非常不符合	非常符合	非常不符合	非常不符合	非常符合	非常不符合	非常符合	非常符合	非常不符合	非常符合	非常不符合	非常符合	不符合	非常不符合	非常不符合	非常符合	非常符合	非常不符合	非常不符合	非常不符合	非常符合	非常符合	不符合	非常符合	不符合	非常符合	不符合	非常符合	有些同意	有些同意	有些同意	有些同意	完全同意	有些同意	有些同意	有些同意	有些同意	完全同意	完全同意	完全同意
699	男	高三	不是	非常符合	非常不符合	非常符合	非常符合	非常不符合	非常符合	非常不符合	非常符合	非常不符合	非常不符合	非常符合	非常不符合	非常不符合	非常符合	非常不符合	非常符合	非常不符合	符合	非常不符合	非常不符合	非常不符合	非常符合	符合	非常不符合	非常不符合	非常不符合	非常符合	非常符合	非常不符合	非常符合	非常不符合	非常符合	非常不符合	非常符合	完全同意	完全同意	完全同意	完全同意	中立	完全同意	完全同意	有些同意	完全同意	完全同意	有些不同意	完全同意
700	男	高三	不是	非常符合	非常不符合	非常符合	非常符合	非常不符合	非常符合	非常不符合	非常符合	非常不符合	非常不符合	非常符合	非常不符合	非常符合	非常符合	非常不符合	非常符合	非常不符合	非常符合	非常不符合	非常不符合	非常不符合	非常符合	非常符合	非常不符合	非常不符合	非常不符合	非常符合	非常符合	非常不符合	非常符合	非常不符合	非常符合	非常不符合	非常符合	完全同意	完全同意	完全同意	完全同意	完全不同意	中立	有些同意	完全同意	完全同意	完全同意	完全同意	完全同意
701	女	高三	是	不一定	非常不符合	符合	符合	不符合	不一定	不符合	符合	不符合	不一定	符合	不一定	符合	有点不符合	不符合	符合	有点不符合	符合	有点符合	不符合	不符合	符合	符合	不符合	不一定	有点符合	不符合	符合	不一定	符合	有点不符合	有点符合	不一定	符合	有些同意	中立	中立	中立	中立	有些同意	有些同意	完全同意	中立	有些同意	中立	完全同意
702	女	高三	是	符合	非常不符合	符合	符合	非常不符合	符合	非常不符合	符合	不符合	不符合	符合	有点不符合	符合	符合	非常不符合	符合	不符合	符合	符合	非常不符合	非常不符合	符合	符合	非常不符合	非常不符合	不符合	符合	符合	有点符合	符合	符合	符合	符合	符合	有些同意	中立	有些同意	有些不同意	中立	有些同意	中立	有些同意	有些同意	有些同意	有些同意	有些同意
703	女	高三	不是	非常符合	非常不符合	非常符合	非常符合	非常不符合	不符合	非常不符合	非常符合	不符合	非常不符合	非常符合	非常不符合	非常符合	非常符合	非常不符合	非常符合	非常不符合	非常符合	不符合	非常不符合	非常不符合	非常符合	非常符合	非常不符合	非常不符合	非常不符合	非常符合	非常符合	不符合	非常符合	非常不符合	非常符合	非常不符合	非常符合	完全同意	中立	完全同意	中立	完全不同意	有些同意	有些同意	完全同意	有些不同意	有些同意	完全同意	完全同意
704	女	高三	不是	非常符合	不符合	非常符合	非常符合	不符合	符合	非常不符合	非常符合	非常不符合	非常不符合	非常符合	非常不符合	非常符合	非常符合	非常不符合	非常符合	非常不符合	非常符合	非常不符合	非常不符合	非常不符合	非常符合	非常符合	非常不符合	非常不符合	非常不符合	非常符合	非常符合	符合	非常符合	非常不符合	非常符合	非常不符合	非常符合	完全同意	完全同意	完全同意	完全同意	完全不同意	完全同意	完全同意	完全同意	完全同意	完全同意	完全同意	完全同意
705	男	高三	不是	非常符合	非常符合	非常符合	非常符合	非常不符合	非常符合	非常不符合	非常符合	非常不符合	非常不符合	非常符合	非常不符合	非常符合	非常符合	非常符合	非常符合	非常不符合	非常符合	非常不符合	非常符合	非常不符合	非常符合	非常符合	非常不符合	非常不符合	非常不符合	不一定	不一定	不一定	不一定	不一定	不一定	不一定	不一定	中立	中立	中立	中立	中立	中立	中立	中立	中立	中立	中立	中立
706	女	高三	是	非常符合	不符合	符合	非常符合	不符合	有点不符合	非常不符合	非常符合	非常不符合	非常不符合	符合	不符合	不符合	非常符合	不符合	符合	不符合	符合	符合	不符合	不符合	不符合	符合	不符合	不符合	不符合	符合	符合	符合	有点符合	有点符合	符合	不符合	符合	有些同意	中立	有些同意	中立	有些不同意	有些不同意	有些同意	有些同意	中立	中立	中立	中立
707	女	高三	是	非常符合	非常不符合	非常符合	符合	非常不符合	非常符合	非常不符合	非常符合	非常不符合	有点不符合	非常符合	非常不符合	非常符合	非常符合	非常不符合	非常符合	非常不符合	非常符合	非常不符合	有点不符合	符合	不一定	不符合	不一定	不一定	不一定	不一定	有点符合	不一定	有点不符合	不符合	有点符合	符合	非常符合	完全同意	中立	完全同意	完全同意	有些不同意	完全同意	完全不同意	有些不同意	完全不同意	中立	有些不同意	有些同意
708	女	高三	不是	符合	不符合	符合	符合	不符合	符合	不符合	符合	不符合	不符合	符合	不符合	符合	符合	符合	符合	不符合	符合	不符合	不符合	不符合	符合	不符合	不符合	符合	不符合	符合	符合	符合	符合	不一定	符合	不符合	符合	完全同意	完全同意	有些同意	有些同意	完全同意	有些同意	有些同意	有些同意	有些同意	有些同意	有些同意	有些同意
709	女	高三	不是	有点不符合	不一定	不一定	有点符合	不一定	有点不符合	不一定	有点符合	不一定	不一定	不一定	有点不符合	不一定	不一定	有点符合	有点符合	有点不符合	不一定	有点不符合	不一定	不一定	有点符合	有点不符合	有点不符合	不一定	不一定	不一定	不一定	不一定	不一定	不一定	有点符合	有点不符合	有点符合	完全同意	有些同意	有些同意	有些同意	有些不同意	中立	有些同意	有些同意	有些同意	有些同意	有些同意	有些同意
710	女	高三	不是	不一定	符合	符合	符合	符合	符合	符合	符合	不一定	不一定	符合	不符合	符合	符合	符合	符合	符合	符合	符合	符合	不一定	符合	符合	符合	符合	符合	符合	符合	符合	符合	符合	符合	符合	符合	中立	中立	中立	中立	中立	中立	中立	中立	中立	中立	中立	中立
711	女	高三	是	非常符合	非常不符合	符合	非常符合	非常符合	非常符合	非常符合	非常符合	非常符合	非常符合	非常符合	非常符合	非常符合	非常符合	非常符合	非常符合	符合	非常符合	有点不符合	符合	非常不符合	符合	符合	非常不符合	非常不符合	非常不符合	非常不符合	非常符合	非常符合	非常符合	非常不符合	非常符合	非常不符合	符合	有些同意	有些同意	有些同意	有些同意	有些同意	有些同意	有些同意	有些同意	有些同意	有些同意	有些同意	有些同意
712	女	高三	是	非常不符合	非常符合	非常不符合	非常符合	不符合	不符合	非常符合	不符合	非常符合	不符合	不符合	符合	非常不符合	有点符合	有点不符合	有点符合	符合	有点符合	不符合	非常不符合	非常不符合	非常不符合	非常符合	非常不符合	非常不符合	非常不符合	符合	非常不符合	非常不符合	有点符合	非常不符合	不符合	非常不符合	非常不符合	完全同意	有些不同意	有些同意	完全不同意	完全不同意	完全不同意	完全不同意	完全不同意	完全不同意	有些同意	有些不同意	有些同意
713	女	高三	不是	非常符合	不符合	符合	非常符合	非常不符合	符合	非常不符合	非常符合	非常符合	非常不符合	非常符合	非常不符合	非常符合	非常符合	非常不符合	非常符合	非常不符合	非常符合	非常不符合	不符合	不符合	非常符合	非常符合	非常不符合	不符合	非常不符合	非常符合	非常符合	非常不符合	非常符合	非常不符合	非常符合	非常不符合	符合	完全同意	有些同意	有些同意	完全同意	中立	完全同意	有些同意	中立	完全同意	有些同意	中立	中立
714	男	高三	是	符合	非常不符合	符合	符合	非常不符合	符合	非常不符合	符合	非常不符合	非常不符合	符合	非常不符合	符合	符合	非常不符合	符合	非常不符合	符合	非常不符合	非常不符合	非常不符合	符合	符合	非常不符合	非常不符合	非常不符合	非常符合	符合	非常不符合	符合	非常不符合	符合	非常不符合	符合	完全同意	完全同意	中立	中立	完全不同意	中立	完全同意	完全同意	完全不同意	完全同意	完全同意	完全同意
715	女	高三	不是	非常不符合	非常符合	非常不符合	非常不符合	非常符合	不一定	非常符合	非常不符合	非常符合	非常符合	非常不符合	非常符合	非常不符合	非常不符合	非常符合	非常不符合	非常符合	非常不符合	非常符合	非常符合	非常符合	非常不符合	非常不符合	非常符合	非常符合	非常符合	非常不符合	非常不符合	非常不符合	非常不符合	非常符合	不一定	非常符合	不一定	中立	中立	中立	中立	中立	中立	中立	中立	中立	中立	中立	中立
716	女	高三	不是	非常符合	非常不符合	不一定	非常符合	非常不符合	不一定	非常不符合	非常符合	有点不符合	有点不符合	非常符合	不符合	非常符合	有点符合	不符合	非常符合	不符合	非常符合	有点符合	不符合	不符合	有点符合	非常符合	非常不符合	非常不符合	非常不符合	有点不符合	非常符合	不一定	符合	有点不符合	非常符合	有点符合	非常符合	完全同意	完全同意	中立	中立	中立	有些同意	完全同意	完全同意	有些同意	有些同意	完全同意	完全同意
717	女	高三	不是	符合	不符合	符合	非常符合	不符合	符合	不符合	符合	不一定	不符合	符合	不符合	符合	符合	有点不符合	符合	有点不符合	符合	不符合	非常不符合	非常不符合	符合	非常符合	不符合	不符合	不符合	非常符合	符合	不一定	符合	不符合	符合	不一定	符合	完全同意	完全同意	完全同意	完全同意	完全不同意	有些同意	有些同意	有些同意	有些同意	有些同意	有些同意	有些同意
718	男	高三	不是	非常符合	有点符合	非常符合	非常符合	非常不符合	非常符合	非常不符合	非常符合	非常不符合	非常不符合	非常符合	非常不符合	非常符合	非常符合	非常不符合	非常符合	非常不符合	非常符合	非常不符合	非常不符合	非常不符合	非常符合	非常符合	非常不符合	非常不符合	非常不符合	非常符合	非常符合	非常不符合	非常符合	非常不符合	非常不符合	非常不符合	非常符合	完全同意	完全同意	完全同意	完全同意	完全不同意	完全不同意	完全同意	完全同意	有些不同意	完全同意	完全同意	完全同意
719	女	高三	不是	符合	不一定	不一定	有点符合	不一定	有点符合	有点符合	有点符合	有点符合	有点符合	有点符合	有点符合	有点符合	有点符合	有点符合	有点符合	有点符合	有点符合	有点符合	有点符合	有点符合	有点符合	有点符合	有点符合	有点符合	有点符合	有点符合	有点符合	有点符合	有点符合	有点符合	有点符合	有点符合	有点符合	完全同意	完全同意	完全同意	完全同意	完全同意	完全同意	完全同意	完全同意	完全同意	完全同意	完全同意	完全同意
720	女	高三	是	不一定	不一定	有点符合	有点符合	有点不符合	有点符合	不符合	符合	不符合	不符合	符合	不符合	符合	符合	符合	符合	不符合	符合	不一定	不符合	不符合	有点符合	有点符合	不符合	不符合	不符合	符合	符合	符合	符合	不符合	符合	不符合	符合	有些同意	有些同意	有些同意	有些同意	有些同意	有些同意	有些同意	有些同意	有些同意	有些同意	有些同意	有些同意
721	女	高三	不是	符合	符合	符合	符合	符合	符合	符合	符合	符合	符合	符合	符合	符合	符合	符合	符合	非常不符合	符合	符合	符合	符合	符合	符合	符合	非常不符合	非常不符合	符合	符合	非常符合	非常符合	不一定	不一定	不一定	非常符合	完全同意	完全同意	有些同意	有些同意	完全不同意	有些同意	完全同意	中立	有些同意	有些同意	有些同意	有些同意
722	女	高三	不是	符合	不符合	符合	符合	不一定	符合	不符合	符合	不符合	不符合	符合	不符合	符合	符合	不符合	符合	不符合	符合	有点符合	不符合	有点不符合	符合	符合	不符合	不符合	不符合	符合	符合	符合	符合	不符合	符合	不符合	符合	中立	中立	中立	有些不同意	有些不同意	有些不同意	中立	中立	中立	中立	有些同意	有些同意
723	女	高三	是	符合	非常不符合	符合	符合	非常不符合	符合	不符合	符合	不符合	不符合	符合	不符合	符合	符合	不符合	符合	不符合	符合	不符合	不符合	不符合	不符合	符合	不符合	不符合	不符合	符合	符合	不一定	符合	有点不符合	符合	不符合	符合	完全同意	完全同意	有些同意	完全同意	完全同意	完全同意	完全同意	完全同意	有些同意	完全同意	有些同意	有些同意
724	男	高三	不是	不一定	不一定	有点符合	有点符合	不一定	有点符合	不一定	符合	不一定	不一定	不一定	不一定	不一定	不一定	不一定	不一定	不一定	不一定	不一定	不一定	不一定	不一定	不一定	不一定	不一定	不一定	不一定	不一定	不一定	不一定	不一定	不一定	不一定	不一定	中立	中立	中立	中立	有些同意	中立	有些不同意	有些同意	中立	中立	中立	中立
725	男	高三	不是	符合	不一定	符合	符合	不一定	不一定	不一定	符合	有点不符合	有点符合	符合	不一定	符合	符合	不一定	符合	不一定	符合	符合	有点符合	不一定	符合	符合	有点不符合	不一定	不一定	符合	符合	符合	符合	不一定	不一定	有点符合	符合	有些同意	有些同意	有些同意	有些同意	有些同意	有些同意	有些同意	有些同意	有些同意	有些同意	有些同意	有些同意
726	男	高三	是	非常符合	非常不符合	非常符合	非常符合	非常不符合	非常符合	非常不符合	非常符合	非常不符合	非常不符合	非常符合	非常不符合	不一定	非常符合	非常不符合	非常符合	非常不符合	非常符合	非常不符合	非常不符合	不一定	非常符合	非常符合	非常不符合	不一定	非常不符合	非常符合	非常符合	不一定	非常符合	非常不符合	非常符合	不一定	符合	中立	中立	中立	中立	中立	中立	中立	中立	中立	中立	中立	中立
727	男	高三	是	非常符合	有点不符合	非常符合	非常符合	不符合	非常符合	非常不符合	非常符合	不符合	有点不符合	非常符合	不一定	非常符合	非常符合	非常不符合	非常符合	不符合	非常符合	不符合	不符合	不符合	非常符合	非常符合	有点不符合	符合	不符合	有点符合	非常符合	有点不符合	非常符合	有点不符合	非常符合	有点不符合	非常符合	完全同意	完全同意	完全同意	完全同意	有些同意	中立	中立	有些同意	有些同意	有些同意	完全同意	有些同意
728	男	高三	是	符合	不符合	符合	符合	不符合	符合	不符合	符合	符合	不符合	符合	不符合	符合	符合	不符合	符合	不符合	符合	不符合	符合	不符合	符合	符合	不符合	符合	不符合	符合	符合	符合	符合	不符合	符合	不符合	符合	有些同意	有些同意	有些同意	有些同意	有些不同意	有些同意	有些同意	有些同意	有些不同意	有些同意	有些同意	有些不同意
729	男	高三	不是	非常符合	有点不符合	符合	非常符合	不符合	非常符合	不符合	符合	不一定	非常不符合	符合	有点不符合	符合	符合	符合	符合	有点不符合	符合	有点符合	有点不符合	有点不符合	符合	符合	不符合	不符合	不符合	符合	符合	符合	符合	符合	符合	不一定	符合	完全同意	完全同意	有些同意	中立	有些不同意	有些同意	有些同意	有些同意	有些同意	有些同意	中立	有些同意
730	女	高三	是	非常不符合	不一定	有点符合	符合	不一定	有点不符合	不一定	不一定	不一定	不一定	不一定	不一定	不一定	不一定	不一定	不一定	不一定	不一定	有点符合	有点符合	不符合	有点符合	有点符合	不一定	不一定	不符合	不符合	有点符合	不一定	不一定	不一定	不一定	不一定	不一定	有些同意	有些同意	有些同意	有些同意	中立	有些同意	有些同意	有些同意	有些同意	有些同意	有些同意	有些同意
731	女	高三	是	有点符合	有点符合	符合	有点符合	有点符合	有点符合	不一定	有点符合	非常符合	有点符合	非常符合	有点符合	有点符合	非常符合	有点符合	非常符合	有点符合	符合	有点符合	符合	符合	符合	有点符合	非常不符合	有点符合	不一定	有点符合	不一定	有点符合	有点符合	不一定	有点符合	有点符合	不一定	有些同意	有些同意	中立	有些同意	完全同意	中立	中立	有些同意	有些同意	有些同意	中立	中立
732	男	高三	不是	有点符合	不一定	符合	符合	不一定	符合	不一定	符合	符合	不一定	符合	符合	非常不符合	非常不符合	非常不符合	非常不符合	非常不符合	不符合	不符合	不符合	有点不符合	有点不符合	有点不符合	有点不符合	不一定	不一定	不一定	不一定	不一定	不一定	不一定	不一定	有点符合	有点符合	有些同意	有些同意	有些同意	有些同意	中立	中立	中立	有些同意	有些同意	有些同意	有些同意	中立
733	女	高三	是	符合	不一定	不一定	不一定	符合	不一定	符合	不一定	符合	符合	符合	符合	符合	不一定	不一定	不一定	符合	符合	符合	符合	符合	符合	符合	符合	符合	符合	符合	符合	符合	符合	符合	符合	符合	符合	完全同意	完全同意	完全同意	完全同意	完全不同意	中立	中立	完全同意	中立	有些同意	有些同意	有些同意
734	男	高三	是	非常符合	非常不符合	非常符合	非常符合	非常不符合	非常符合	有点不符合	符合	不符合	不符合	符合	非常不符合	有点符合	符合	不符合	非常符合	不符合	符合	不符合	非常不符合	不符合	符合	符合	不符合	不符合	非常不符合	符合	符合	不符合	非常符合	不一定	有点符合	非常不符合	非常符合	完全同意	完全同意	完全同意	完全同意	完全不同意	完全同意	完全同意	完全同意	完全同意	完全同意	完全同意	完全同意
735	男	高三	是	有点符合	有点不符合	有点符合	有点符合	有点不符合	符合	有点符合	非常符合	不一定	不一定	有点符合	符合	符合	非常符合	不符合	非常符合	不符合	符合	非常不符合	非常不符合	非常不符合	符合	符合	非常不符合	不一定	不符合	有点不符合	有点不符合	有点符合	符合	符合	符合	有点符合	非常符合	有些同意	有些同意	完全同意	中立	有些同意	中立	有些同意	有些不同意	有些同意	有些同意	完全同意	有些同意
736	男	高三	是	不一定	不一定	不一定	不一定	不一定	不一定	不一定	不一定	不一定	不一定	不一定	不一定	不一定	不一定	不一定	不一定	不一定	不一定	不一定	不一定	不一定	不一定	不一定	不一定	不一定	不一定	不一定	不一定	不一定	不一定	不一定	不一定	不一定	不一定	中立	中立	中立	中立	中立	中立	中立	中立	中立	中立	中立	中立
737	女	高三	是	非常符合	非常符合	非常符合	非常符合	非常不符合	非常符合	非常不符合	非常符合	非常不符合	非常不符合	非常符合	非常不符合	非常符合	非常符合	非常不符合	非常符合	不符合	非常符合	不符合	不符合	不符合	符合	非常符合	非常不符合	非常不符合	非常不符合	符合	非常符合	不符合	非常符合	非常不符合	非常符合	不符合	非常符合	完全同意	完全同意	完全同意	完全同意	中立	完全同意	完全同意	完全同意	完全同意	完全同意	完全同意	完全同意
738	男	高三	是	有点符合	非常不符合	非常符合	非常符合	非常不符合	有点符合	不一定	不一定	不一定	非常不符合	有点符合	不一定	不一定	不一定	符合	有点符合	非常不符合	非常符合	符合	不符合	不符合	符合	符合	非常不符合	不符合	非常不符合	有点符合	符合	不一定	不一定	不符合	不一定	不符合	符合	完全同意	完全同意	完全同意	完全同意	完全不同意	完全不同意	完全同意	完全同意	有些同意	有些同意	完全同意	完全同意
739	男	高三	是	符合	不一定	非常符合	符合	不符合	非常符合	符合	非常符合	不一定	有点不符合	不一定	有点不符合	符合	不一定	有点不符合	符合	不一定	符合	有点不符合	不一定	不符合	符合	符合	不符合	不一定	不符合	不一定	符合	有点不符合	符合	不符合	符合	符合	不一定	完全同意	完全同意	有些同意	中立	完全同意	中立	中立	完全同意	中立	完全同意	完全同意	完全同意
740	女	高三	不是	不一定	有点不符合	符合	非常符合	不一定	非常符合	有点不符合	非常符合	不一定	有点符合	不一定	不一定	不一定	不一定	不一定	不一定	不一定	不一定	不一定	不一定	有点符合	不一定	不一定	不一定	符合	不一定	有点符合	符合	不一定	有点符合	不一定	不一定	不一定	有点符合	有些同意	中立	有些同意	有些同意	有些同意	中立	有些同意	有些同意	有些同意	中立	中立	中立
741	男	高三	是	有点符合	不符合	符合	符合	非常不符合	符合	非常不符合	符合	有点不符合	不符合	符合	不一定	符合	符合	有点不符合	符合	不符合	符合	有点符合	不一定	不一定	符合	符合	不符合	符合	不符合	有点符合	符合	有点不符合	符合	有点不符合	符合	有点符合	符合	完全同意	完全同意	有些同意	有些同意	有些不同意	中立	中立	有些同意	中立	完全同意	完全同意	完全同意
742	男	高三	是	不一定	非常不符合	有点符合	有点符合	非常不符合	非常符合	不符合	非常符合	不一定	非常不符合	有点符合	不符合	不一定	有点符合	不一定	非常符合	不一定	有点符合	不一定	不一定	不一定	符合	不一定	有点不符合	不一定	非常不符合	不符合	符合	不一定	符合	不符合	非常符合	不符合	符合	有些同意	有些同意	有些同意	有些同意	中立	有些同意	中立	有些同意	中立	有些同意	有些同意	有些同意
743	女	高三	不是	非常符合	非常不符合	符合	非常符合	不符合	非常符合	不符合	非常符合	不符合	不符合	非常符合	不符合	非常符合	非常符合	不符合	非常符合	不符合	非常符合	不符合	不符合	不符合	符合	符合	非常不符合	不符合	非常不符合	符合	符合	符合	符合	不符合	符合	不符合	符合	完全同意	完全同意	有些同意	有些同意	有些不同意	有些同意	完全同意	有些同意	有些同意	有些同意	完全同意	完全同意
744	女	高三	不是	有点符合	不符合	不符合	符合	不一定	有点符合	不一定	不一定	不一定	不一定	不一定	不一定	有点符合	有点符合	不一定	不一定	不一定	符合	不一定	不一定	有点不符合	不一定	不一定	不一定	不一定	不一定	不一定	不一定	不一定	不一定	不一定	不一定	不一定	不一定	完全同意	中立	中立	有些同意	有些不同意	中立	中立	中立	中立	中立	中立	中立
745	女	高三	是	有点符合	不符合	符合	非常符合	不符合	符合	不符合	符合	不符合	不符合	符合	不符合	符合	符合	不一定	符合	不符合	不一定	有点符合	不符合	符合	符合	符合	不符合	符合	不符合	有点符合	符合	不符合	符合	不符合	符合	不符合	符合	有些同意	中立	有些同意	有些同意	有些不同意	有些同意	有些同意	有些同意	中立	完全同意	中立	有些同意
746	男	高三	不是	非常符合	不符合	符合	符合	不符合	不符合	不符合	非常符合	不符合	不符合	不一定	不符合	非常不符合	不符合	不一定	非常符合	非常不符合	非常不符合	非常不符合	非常不符合	非常不符合	不一定	非常符合	非常不符合	非常不符合	非常不符合	不符合	不符合	非常不符合	符合	非常不符合	不符合	非常不符合	符合	完全同意	完全同意	完全同意	完全同意	完全同意	完全同意	完全同意	有些不同意	中立	中立	中立	中立
747	女	高三	是	符合	非常不符合	非常符合	非常符合	非常不符合	符合	非常不符合	非常符合	不一定	不符合	符合	不符合	符合	符合	符合	符合	不符合	符合	不符合	有点符合	有点符合	有点符合	非常符合	非常不符合	不符合	不符合	符合	符合	不符合	符合	有点符合	符合	符合	符合	有些同意	有些同意	中立	中立	完全不同意	中立	中立	有些同意	有些同意	有些同意	有些同意	有些同意
748	男	高三	是	非常符合	符合	符合	有点符合	非常符合	不符合	非常不符合	有点不符合	符合	非常符合	非常符合	非常符合	不符合	不符合	非常符合	有点不符合	非常符合	符合	非常符合	非常符合	非常符合	不一定	有点符合	非常符合	非常符合	非常符合	非常不符合	非常符合	不符合	不符合	不符合	不符合	非常符合	不符合	完全同意	完全同意	完全同意	有些同意	完全同意	有些同意	完全同意	完全同意	完全同意	有些同意	完全同意	完全同意
749	女	高三	是	非常符合	不符合	符合	有点符合	不一定	有点符合	有点不符合	符合	不符合	不符合	符合	不一定	符合	符合	非常不符合	符合	不一定	符合	有点符合	有点不符合	有点不符合	有点符合	符合	不符合	不符合	不符合	符合	符合	符合	符合	非常不符合	符合	不一定	符合	完全同意	完全同意	完全同意	完全同意	中立	有些同意	有些同意	完全同意	有些不同意	有些同意	有些同意	有些同意
750	女	高三	是	符合	非常不符合	符合	非常符合	非常不符合	符合	不符合	非常符合	不符合	有点不符合	非常符合	非常不符合	符合	符合	不符合	符合	不符合	符合	不符合	不符合	不符合	符合	符合	不符合	不符合	不符合	符合	符合	有点符合	非常符合	有点不符合	符合	不一定	非常符合	完全同意	完全同意	完全同意	完全同意	中立	完全同意	完全同意	中立	完全同意	完全同意	中立	完全同意
751	女	高三	是	不一定	不符合	有点符合	有点符合	有点符合	有点符合	不一定	符合	有点符合	不一定	有点符合	不符合	符合	不一定	不一定	不一定	有点不符合	符合	不一定	不一定	不一定	有点不符合	有点符合	不符合	不一定	不一定	有点符合	有点符合	有点符合	有点符合	不符合	不一定	不一定	有点符合	中立	中立	有些不同意	有些不同意	有些同意	有些同意	有些不同意	有些不同意	完全不同意	有些不同意	有些不同意	有些不同意
752	女	高三	是	有点符合	有点符合	有点符合	有点符合	不一定	有点符合	有点符合	有点符合	有点符合	有点符合	有点符合	有点符合	有点符合	有点符合	有点符合	有点符合	有点符合	有点符合	有点符合	有点符合	有点符合	有点符合	有点符合	有点符合	有点符合	有点符合	有点符合	有点符合	有点符合	有点符合	有点符合	有点符合	有点符合	有点符合	有些同意	有些同意	有些同意	有些同意	有些同意	有些同意	有些同意	有些同意	有些同意	有些同意	有些同意	有些同意
753	女	高三	不是	不一定	不一定	不一定	不一定	有点不符合	有点符合	有点符合	不一定	不一定	不一定	不一定	不一定	不一定	不一定	不一定	不一定	不一定	不一定	不一定	不一定	不一定	不一定	不一定	不一定	不一定	不一定	不一定	不一定	不一定	不一定	不一定	不一定	不一定	不一定	中立	中立	中立	中立	中立	中立	中立	中立	中立	中立	中立	中立
754	女	高三	是	符合	不一定	非常符合	符合	不符合	不符合	有点符合	有点符合	有点符合	不一定	符合	不一定	有点符合	有点符合	有点符合	有点符合	有点符合	有点符合	有点符合	符合	有点符合	有点符合	有点符合	不一定	有点符合	不一定	有点符合	有点符合	有点符合	有点符合	不符合	有点符合	不一定	有点符合	完全同意	中立	有些同意	有些同意	完全同意	完全同意	完全同意	完全同意	完全同意	完全同意	完全同意	完全同意
755	女	高三	不是	有点符合	有点符合	有点符合	有点符合	有点符合	有点符合	有点符合	有点符合	非常符合	不符合	不一定	不一定	不一定	不一定	不一定	不一定	不一定	不一定	不一定	不一定	不一定	不一定	不一定	不一定	不一定	不一定	不一定	不一定	不一定	不一定	不一定	不一定	不一定	不一定	中立	中立	中立	中立	中立	中立	中立	中立	中立	中立	中立	中立
756	女	高三	不是	非常符合	非常符合	非常符合	非常符合	非常符合	非常符合	非常符合	非常符合	非常符合	非常符合	非常符合	非常符合	非常符合	非常符合	非常符合	非常符合	非常符合	非常符合	非常符合	非常符合	非常符合	非常符合	非常符合	非常符合	非常符合	非常符合	非常符合	非常符合	非常符合	非常符合	非常符合	非常符合	非常符合	非常符合	完全同意	完全同意	完全同意	完全同意	完全同意	完全同意	完全同意	完全同意	完全同意	完全同意	完全同意	完全同意
757	女	高三	是	符合	有点不符合	有点不符合	符合	有点不符合	符合	不符合	符合	非常不符合	非常不符合	有点符合	不符合	不一定	不一定	不一定	不一定	不一定	不一定	不一定	不一定	不一定	不一定	不一定	不一定	不一定	不一定	不一定	不一定	不一定	不一定	不一定	不一定	不一定	不一定	中立	中立	中立	中立	中立	中立	中立	中立	中立	中立	中立	中立
758	男	高三	是	非常符合	非常不符合	符合	符合	非常不符合	非常符合	非常不符合	非常符合	非常不符合	非常不符合	非常符合	非常不符合	非常符合	非常符合	非常不符合	非常符合	非常不符合	非常符合	非常不符合	非常不符合	非常不符合	非常符合	非常符合	非常不符合	非常不符合	非常不符合	符合	符合	不符合	非常符合	不符合	非常符合	非常不符合	非常符合	完全同意	完全同意	有些同意	有些同意	完全不同意	中立	中立	有些同意	中立	有些同意	完全同意	完全同意
759	男	高三	是	不一定	不一定	不一定	不一定	不一定	不一定	不一定	不一定	不一定	不一定	不一定	不一定	有点不符合	有点符合	不一定	有点不符合	有点符合	不一定	不一定	有点不符合	不一定	不一定	不一定	不一定	不一定	不一定	不一定	不一定	不一定	不一定	不一定	不一定	有点符合	不一定	中立	中立	中立	中立	中立	中立	中立	中立	中立	中立	中立	中立
760	女	高三	不是	非常符合	非常不符合	非常符合	非常符合	非常不符合	非常符合	非常不符合	非常符合	非常不符合	非常不符合	非常符合	非常不符合	非常符合	非常符合	不符合	非常符合	非常不符合	非常符合	不符合	非常不符合	非常不符合	非常符合	非常符合	非常不符合	不符合	非常不符合	非常符合	非常符合	非常符合	非常符合	不符合	非常符合	非常不符合	非常符合	完全同意	完全同意	完全同意	完全同意	完全不同意	完全同意	完全同意	完全同意	完全同意	完全同意	完全同意	完全同意
761	女	高三	是	有点符合	非常不符合	符合	符合	不符合	符合	不符合	符合	有点不符合	不符合	符合	不符合	符合	符合	不符合	符合	不符合	符合	有点不符合	不符合	不符合	符合	符合	不符合	不符合	不符合	符合	符合	有点符合	非常符合	不符合	符合	不符合	符合	完全同意	完全同意	有些同意	有些同意	有些不同意	中立	有些同意	完全同意	有些同意	有些同意	完全同意	完全同意
762	女	高三	是	符合	符合	不一定	有点符合	有点不符合	符合	不一定	有点不符合	有点符合	有点不符合	符合	有点不符合	有点符合	有点不符合	不一定	有点符合	不一定	有点符合	符合	非常符合	不一定	有点不符合	不符合	非常不符合	不一定	有点符合	符合	非常符合	不一定	有点不符合	不符合	非常不符合	非常不符合	不符合	有些不同意	中立	有些不同意	中立	有些不同意	中立	有些不同意	中立	有些不同意	中立	有些不同意	中立
763	女	高三	不是	不一定	不一定	不一定	不一定	不一定	不一定	不一定	不一定	不一定	不一定	不一定	不一定	不一定	不一定	不一定	不一定	不一定	不一定	不一定	不一定	不一定	不一定	不一定	不一定	不一定	不一定	不一定	不一定	不一定	不一定	不一定	不一定	不一定	不一定	中立	中立	中立	中立	中立	中立	中立	中立	中立	中立	中立	中立
764	女	高三	是	非常符合	非常符合	非常符合	非常符合	非常符合	非常符合	非常符合	非常符合	不一定	不一定	不一定	不一定	不一定	不一定	不一定	不一定	不一定	不一定	不一定	不一定	不一定	不一定	不一定	不一定	不一定	不一定	不一定	不一定	不一定	不一定	不一定	不一定	不一定	不一定	完全同意	完全同意	完全同意	完全同意	完全同意	完全同意	完全同意	完全同意	完全同意	完全同意	完全同意	完全同意
765	女	高三	是	有点符合	不符合	符合	不一定	不符合	符合	不一定	有点符合	不一定	不符合	有点符合	不一定	符合	符合	有点不符合	有点符合	不符合	符合	符合	有点不符合	不一定	有点符合	不一定	不符合	不符合	不符合	不一定	有点符合	不符合	符合	不符合	有点符合	有点不符合	符合	完全同意	中立	中立	完全不同意	中立	有些同意	有些不同意	有些不同意	有些同意	有些同意	中立	中立
766	女	高三	不是	非常符合	不符合	符合	非常符合	非常不符合	符合	非常不符合	非常符合	不符合	不符合	符合	不符合	非常符合	非常符合	不符合	非常符合	不符合	符合	不符合	非常不符合	不符合	符合	符合	不符合	不符合	非常不符合	符合	非常符合	不符合	非常符合	不符合	符合	不符合	符合	完全同意	中立	完全同意	有些同意	完全不同意	有些同意	有些不同意	完全同意	完全同意	完全同意	完全同意	完全同意
767	男	高三	是	非常符合	非常不符合	非常符合	非常符合	非常不符合	非常符合	非常不符合	不一定	不一定	不一定	不一定	不一定	不一定	不一定	不一定	不一定	不一定	不一定	不一定	不一定	不一定	不一定	不一定	不一定	不一定	不一定	不一定	不一定	不一定	不一定	不一定	不一定	不一定	不一定	有些同意	有些同意	有些同意	有些同意	有些同意	有些同意	有些同意	有些同意	有些同意	有些同意	有些同意	有些同意
768	女	高三	是	非常符合	非常不符合	非常符合	非常符合	非常不符合	非常符合	非常不符合	非常符合	非常不符合	非常不符合	非常符合	非常不符合	非常符合	非常符合	非常不符合	非常符合	非常不符合	非常符合	非常不符合	非常不符合	非常不符合	非常符合	非常符合	非常不符合	非常不符合	非常不符合	非常符合	非常符合	非常符合	非常符合	不一定	非常符合	非常符合	非常符合	完全同意	完全同意	完全同意	完全同意	完全不同意	完全同意	完全同意	完全同意	完全同意	完全同意	完全同意	完全同意
769	女	高三	是	符合	不符合	符合	符合	不符合	符合	不符合	符合	不符合	不符合	符合	不符合	符合	符合	不符合	符合	不符合	符合	不符合	不符合	不符合	符合	符合	不符合	不符合	不符合	符合	符合	不符合	符合	不符合	符合	不符合	符合	完全同意	完全同意	有些同意	有些同意	有些不同意	中立	中立	中立	中立	中立	中立	中立
770	男	高三	不是	非常符合	非常符合	非常符合	非常符合	非常符合	非常符合	非常符合	非常符合	非常符合	非常符合	非常符合	非常符合	非常符合	非常符合	非常符合	非常符合	非常符合	非常符合	非常符合	非常符合	非常符合	非常符合	非常符合	非常符合	非常符合	非常符合	非常符合	非常符合	非常符合	非常符合	非常符合	非常符合	非常符合	非常符合	完全同意	完全同意	完全同意	完全同意	完全同意	完全同意	完全同意	完全同意	完全同意	完全同意	完全同意	完全同意
771	女	高三	是	有点符合	不符合	不一定	有点符合	不一定	不一定	不一定	不一定	有点符合	有点符合	有点符合	有点符合	不一定	不一定	有点不符合	不一定	有点符合	不一定	符合	符合	符合	有点符合	有点不符合	不一定	有点符合	不一定	有点不符合	有点不符合	不一定	有点不符合	有点不符合	不符合	符合	不一定	完全同意	完全同意	中立	中立	完全不同意	中立	有些不同意	有些同意	有些不同意	中立	完全同意	完全同意
772	女	高三	是	符合	不符合	符合	符合	不符合	符合	不符合	符合	不符合	不符合	符合	不符合	符合	符合	不符合	符合	不符合	符合	不符合	不符合	不符合	符合	符合	不符合	不符合	不符合	符合	符合	不符合	符合	不符合	符合	不符合	符合	完全同意	完全同意	完全同意	完全同意	完全不同意	中立	中立	中立	有些同意	完全同意	完全同意	完全同意
773	女	高三	是	符合	不符合	符合	符合	不符合	符合	不符合	符合	不符合	不符合	符合	不符合	符合	符合	不符合	符合	不符合	符合	不符合	符合	不符合	符合	符合	不符合	不符合	不符合	符合	符合	不符合	符合	不符合	符合	不符合	符合	完全同意	中立	中立	中立	中立	中立	中立	中立	中立	中立	中立	中立
774	女	高三	不是	非常符合	非常不符合	非常符合	非常符合	非常不符合	不一定	非常不符合	非常符合	非常不符合	非常不符合	非常符合	非常不符合	非常符合	非常符合	非常不符合	非常符合	非常不符合	非常符合	非常不符合	非常不符合	非常不符合	非常符合	非常符合	非常不符合	不一定	不一定	不一定	不一定	不一定	不一定	不一定	不一定	不一定	不一定	中立	中立	中立	中立	中立	中立	中立	中立	中立	中立	中立	中立
775	女	高三	不是	符合	不符合	符合	符合	不符合	符合	不符合	符合	不符合	不符合	符合	不符合	符合	符合	不符合	符合	符合	不符合	不符合	不符合	不符合	符合	符合	不符合	不符合	不符合	符合	符合	符合	符合	符合	符合	不符合	符合	中立	中立	中立	中立	有些同意	中立	中立	中立	中立	中立	中立	中立
776	女	高三	是	不一定	符合	不一定	不一定	不一定	有点符合	不一定	有点符合	不一定	不一定	不一定	不一定	不一定	不一定	不一定	不一定	不一定	不一定	不一定	不一定	不一定	不一定	不一定	不一定	不一定	不一定	不一定	不一定	不一定	不一定	不一定	不一定	不一定	不一定	有些同意	有些同意	有些同意	有些同意	中立	有些同意	中立	中立	中立	中立	中立	有些同意
777	男	高三	是	有点符合	不符合	符合	有点符合	不符合	有点符合	不一定	不一定	不一定	不一定	不一定	不一定	不一定	不一定	不一定	不一定	不一定	不一定	不一定	不一定	不一定	不一定	不一定	不一定	不一定	不一定	不一定	不一定	不一定	不一定	不一定	不一定	不一定	不一定	中立	中立	中立	中立	中立	中立	中立	中立	中立	中立	中立	中立
778	女	高三	是	有点符合	不一定	有点符合	非常符合	不一定	有点不符合	符合	符合	有点符合	不一定	非常符合	不一定	有点符合	非常符合	符合	符合	不一定	符合	符合	符合	符合	不一定	符合	不一定	符合	不符合	不一定	符合	有点符合	符合	不符合	符合	符合	符合	有些同意	完全同意	完全同意	完全同意	完全不同意	有些同意	完全同意	完全同意	完全同意	完全同意	完全同意	完全同意
779	男	高三	是	非常符合	非常符合	非常符合	非常符合	非常符合	非常符合	非常符合	非常符合	非常符合	非常符合	非常符合	非常符合	非常符合	非常符合	非常符合	非常符合	非常符合	非常符合	非常符合	非常符合	非常符合	非常符合	非常符合	非常符合	非常符合	非常符合	非常符合	非常符合	非常符合	非常符合	非常符合	非常符合	非常符合	非常符合	完全同意	完全同意	完全同意	完全同意	完全同意	完全同意	完全同意	完全同意	完全同意	完全同意	完全同意	完全同意
780	女	高三	是	不符合	有点不符合	不符合	不一定	不符合	非常符合	不符合	非常符合	非常符合	不符合	不一定	不一定	符合	符合	不符合	非常符合	有点不符合	有点符合	不符合	非常不符合	非常不符合	符合	非常符合	不一定	不符合	有点符合	有点符合	符合	符合	符合	不符合	符合	不符合	符合	中立	有些同意	有些同意	有些不同意	有些不同意	中立	中立	有些同意	完全不同意	完全不同意	完全不同意	完全不同意
781	男	高三	是	非常符合	非常符合	非常符合	非常符合	非常符合	非常符合	非常符合	非常符合	非常符合	非常符合	非常符合	非常符合	非常符合	非常符合	非常符合	非常符合	非常符合	非常符合	非常符合	非常符合	非常符合	非常符合	非常符合	非常符合	非常符合	非常符合	非常符合	非常符合	非常符合	非常符合	非常符合	非常符合	非常符合	非常符合	完全同意	完全同意	完全同意	完全同意	完全同意	完全同意	完全同意	完全同意	完全同意	完全同意	完全同意	完全同意
782	女	高三	是	有点符合	不一定	不一定	有点符合	不一定	有点符合	有点不符合	有点符合	有点不符合	有点不符合	有点符合	有点不符合	符合	符合	不一定	有点符合	有点不符合	符合	有点不符合	不一定	有点不符合	有点符合	有点符合	有点不符合	不一定	有点不符合	有点符合	符合	不一定	有点符合	有点不符合	不一定	有点不符合	有点符合	完全同意	完全同意	完全同意	有些同意	有些不同意	中立	中立	有些同意	中立	有些同意	有些同意	完全同意
783	男	高三	是	非常符合	非常符合	非常符合	非常符合	非常不符合	非常符合	非常不符合	非常符合	非常不符合	非常不符合	非常符合	非常不符合	非常符合	非常符合	符合	符合	有点不符合	有点不符合	有点符合	有点不符合	有点符合	有点不符合	有点符合	有点符合	有点不符合	有点符合	有点不符合	有点符合	有点不符合	有点符合	有点不符合	有点符合	有点不符合	有点符合	中立	中立	中立	中立	中立	中立	中立	中立	中立	中立	中立	中立
784	女	高三	不是	非常符合	非常不符合	符合	非常符合	非常不符合	符合	非常不符合	符合	不符合	非常不符合	符合	非常不符合	符合	符合	非常不符合	非常符合	非常不符合	非常符合	非常不符合	非常不符合	非常不符合	符合	非常符合	非常不符合	非常不符合	非常不符合	符合	非常不符合	有点不符合	非常符合	非常不符合	非常符合	非常不符合	非常符合	完全同意	完全同意	完全同意	完全同意	有些不同意	完全同意	有些同意	中立	有些同意	中立	有些同意	有些同意
785	男	高三	是	符合	不符合	符合	符合	不符合	非常符合	不符合	符合	符合	不符合	符合	不符合	符合	符合	不符合	符合	不符合	符合	不符合	不符合	不符合	符合	符合	不符合	不符合	不符合	符合	符合	不一定	符合	不符合	有点符合	不符合	符合	完全同意	完全同意	完全同意	有些不同意	完全不同意	有些同意	完全同意	完全同意	中立	完全同意	有些同意	完全同意
786	男	高三	不是	符合	非常不符合	符合	符合	不一定	有点符合	非常不符合	符合	非常不符合	非常不符合	符合	非常不符合	符合	符合	非常不符合	符合	非常不符合	符合	非常不符合	不符合	不符合	符合	符合	非常不符合	不一定	非常不符合	符合	符合	不符合	符合	非常不符合	符合	非常不符合	符合	有些同意	完全同意	有些同意	中立	完全不同意	有些同意	中立	中立	有些同意	中立	有些同意	中立
787	男	高三	不是	不一定	有点不符合	符合	符合	有点不符合	不一定	不符合	有点符合	不符合	有点不符合	有点符合	不一定	符合	有点符合	有点不符合	有点符合	不一定	有点符合	符合	有点符合	不一定	有点不符合	有点符合	有点不符合	不一定	有点不符合	有点符合	有点符合	不一定	不一定	有点符合	有点符合	有点不符合	有点符合	完全同意	有些同意	中立	有些同意	有些不同意	中立	中立	完全同意	中立	中立	中立	中立
788	男	高三	是	符合	不一定	符合	符合	有点不符合	非常符合	不符合	符合	有点不符合	不一定	符合	不一定	符合	符合	有点符合	符合	不一定	符合	有点符合	有点不符合	不符合	不一定	非常符合	有点不符合	有点不符合	有点不符合	有点不符合	符合	符合	符合	不一定	符合	不一定	符合	有些同意	有些同意	有些同意	有些同意	有些不同意	中立	中立	有些同意	中立	有些同意	有些同意	有些同意
789	男	高三	是	符合	非常不符合	符合	符合	不符合	非常符合	非常不符合	非常符合	非常不符合	非常不符合	符合	非常不符合	符合	符合	非常不符合	非常不符合	不符合	非常不符合	非常不符合	不符合	不符合	符合	符合	不符合	不符合	不符合	符合	符合	符合	符合	符合	符合	不符合	符合	完全同意	完全同意	完全同意	完全同意	完全不同意	完全同意	有些同意	完全同意	有些同意	有些同意	完全同意	完全同意
790	女	高三	不是	不一定	不一定	不一定	不一定	不一定	不一定	有点符合	有点符合	有点符合	有点符合	有点符合	不一定	不一定	不一定	不一定	有点符合	有点符合	不一定	不一定	不一定	有点符合	有点符合	有点不符合	不一定	有点不符合	有点符合	有点符合	不一定	不一定	不一定	有点符合	不一定	不一定	不一定	完全同意	完全同意	完全同意	完全同意	有些不同意	有些不同意	中立	中立	中立	中立	中立	中立
791	女	高三	是	非常符合	非常不符合	非常符合	非常符合	非常不符合	非常符合	非常不符合	非常符合	非常不符合	非常不符合	非常符合	非常不符合	非常符合	非常符合	非常不符合	非常符合	非常不符合	非常符合	非常不符合	非常不符合	非常不符合	非常符合	非常符合	非常不符合	非常不符合	非常不符合	非常符合	非常符合	非常符合	非常符合	非常不符合	非常符合	非常不符合	非常符合	完全同意	完全同意	完全同意	完全同意	完全不同意	完全同意	完全同意	完全同意	完全同意	完全同意	完全同意	完全同意
792	女	高三	是	符合	不符合	不一定	符合	不符合	有点符合	不符合	符合	不一定	不符合	有点符合	不符合	符合	有点不符合	非常不符合	有点符合	不符合	符合	不符合	非常不符合	不符合	不一定	符合	非常不符合	不符合	非常不符合	符合	符合	不一定	符合	不符合	不一定	非常不符合	非常符合	有些同意	中立	中立	有些不同意	中立	有些同意	中立	有些同意	中立	有些不同意	中立	完全不同意
793	女	高三	是	符合	不符合	不一定	符合	非常不符合	符合	非常不符合	符合	不符合	不符合	符合	不符合	有点不符合	符合	有点不符合	符合	不符合	符合	有点不符合	有点不符合	不符合	符合	符合	不符合	不符合	不符合	不符合	符合	有点不符合	非常符合	有点不符合	符合	不符合	非常符合	完全同意	有些同意	有些同意	有些同意	有些不同意	中立	有些同意	有些同意	有些同意	有些同意	中立	有些同意
794	男	高三	是	非常不符合	符合	符合	符合	符合	有点不符合	符合	不一定	不一定	不一定	不一定	不一定	不一定	不一定	不一定	不一定	不一定	不一定	不一定	不一定	不一定	不一定	不一定	不一定	不一定	不一定	不一定	不一定	不一定	不一定	不一定	不一定	不一定	不一定	中立	中立	中立	中立	中立	中立	中立	中立	中立	中立	中立	中立
795	男	高三	是	非常符合	不符合	非常符合	非常符合	不符合	非常符合	有点不符合	非常符合	有点不符合	非常不符合	非常符合	非常不符合	非常符合	非常符合	非常不符合	非常符合	非常不符合	非常符合	有点不符合	非常不符合	非常不符合	非常符合	非常符合	非常不符合	不符合	不符合	非常符合	非常符合	有点不符合	非常符合	不符合	非常符合	不符合	非常符合	完全同意	完全同意	完全同意	有些同意	有些不同意	有些同意	完全同意	完全同意	完全同意	完全同意	完全同意	完全同意
796	男	高三	是	非常符合	非常符合	非常符合	非常符合	非常不符合	非常符合	非常不符合	非常符合	非常不符合	非常不符合	符合	符合	非常符合	非常符合	非常不符合	符合	非常不符合	符合	非常不符合	非常不符合	非常不符合	符合	符合	非常不符合	非常不符合	非常不符合	符合	符合	非常不符合	符合	非常不符合	符合	非常不符合	符合	完全同意	完全同意	完全同意	有些同意	完全同意	有些同意	完全同意	完全同意	有些同意	有些同意	完全同意	完全同意
797	男	高三	不是	不一定	有点符合	符合	有点符合	有点不符合	有点符合	有点不符合	有点符合	有点不符合	不符合	有点符合	有点不符合	有点符合	有点符合	有点符合	有点符合	有点不符合	有点符合	不符合	不符合	不符合	有点符合	有点不符合	不符合	有点不符合	非常不符合	有点符合	符合	有点不符合	有点符合	非常不符合	有点不符合	不符合	有点符合	有些同意	有些同意	有些同意	有些不同意	有些不同意	有些不同意	有些同意	中立	中立	中立	中立	中立
798	男	高三	不是	不一定	不一定	不一定	不一定	不一定	不一定	不一定	不一定	不一定	不一定	不一定	不一定	不一定	不一定	不一定	不一定	不一定	不一定	不一定	不一定	不一定	不一定	不一定	不一定	不一定	不一定	不一定	不一定	不一定	不一定	不一定	不一定	不一定	不一定	中立	中立	中立	中立	中立	中立	中立	中立	中立	中立	中立	中立
799	男	高三	是	符合	不一定	非常符合	非常符合	有点符合	非常符合	有点符合	符合	非常符合	有点符合	有点符合	有点符合	非常符合	有点符合	不一定	有点符合	不一定	非常符合	有点符合	符合	非常符合	有点符合	不一定	不一定	非常符合	不一定	不一定	有点不符合	不一定	非常符合	不符合	有点符合	不一定	有点符合	完全同意	中立	有些同意	中立	有些同意	中立	完全同意	完全同意	中立	完全同意	完全同意	有些同意
800	女	高三	是	不一定	有点符合	不一定	不一定	不符合	符合	非常符合	有点符合	符合	非常符合	有点符合	非常符合	符合	有点符合	有点符合	符合	符合	有点不符合	非常符合	非常符合	符合	符合	有点符合	不一定	非常符合	有点符合	不一定	有点符合	有点符合	符合	不符合	不一定	非常符合	有点符合	完全同意	完全同意	完全同意	完全同意	完全不同意	有些同意	有些同意	完全同意	有些同意	完全同意	完全同意	完全同意
801	男	高三	是	有点符合	有点不符合	符合	有点符合	不符合	不一定	不一定	有点符合	有点不符合	有点不符合	符合	有点不符合	符合	非常符合	有点符合	符合	有点不符合	符合	有点符合	有点不符合	有点不符合	有点符合	有点符合	有点不符合	有点不符合	有点不符合	符合	有点符合	有点符合	符合	有点不符合	有点符合	有点符合	有点符合	有些不同意	中立	有些不同意	有些不同意	有些不同意	完全不同意	完全不同意	有些不同意	有些同意	中立	中立	中立
802	女	高三	是	非常符合	符合	非常符合	非常符合	不符合	不一定	不一定	符合	不一定	有点符合	符合	不一定	不一定	符合	不符合	符合	不符合	符合	不符合	有点符合	符合	不一定	符合	不一定	不一定	有点不符合	非常符合	非常符合	不一定	非常符合	非常不符合	非常符合	不一定	非常符合	完全同意	完全同意	中立	有些不同意	完全不同意	有些同意	完全同意	完全同意	完全同意	完全同意	完全同意	完全同意
[truncated: 103 more columns]
